# Supplementary material for: (5,15-Dianthracen-9-yl-10,20-dihexyl­porphyrinato)nickel(II): a planar nickel(II) porphyrin
Source: Acta Crystallogr Sect E Struct Rep Online. 2010 Jun 16;66(Pt 7):m790. doi: 10.1107/S1600536810021434 (PMC3006865; doi:10.1107/S1600536810021434)
Supplement: Supplementary file 1 [file e-66-0m790-sup1.cif]

##############################################################################
###                                                                        ###
###        Electronic paper (Acta Crystallographica Section E)             ###
###                                                                        ###
##############################################################################
#                                                                            #
# This CIF contains the data in a paper accepted for publication in Acta     #
# Crystallographica Section E. It conforms to the requirements of Notes      #
# for Authors for Section E, and has been peer reviewed under the auspices   #
# of the IUCr Commission on Journals.                                        #
#                                                                            #
# Full details of the Crystallographic Information File format               #
# are given in the paper "The Crystallographic Information File (CIF):       #
# a New Standard Archive File for Crystallography" by S. R. Hall, F. H.      #
# Allen and I. D. Brown [Acta Cryst. (1991), A47, 655-685].                  #
#                                                                            #
# The current version of the core CIF dictionary is obtainable from          #
# ftp://ftp.iucr.org/pub/cif_core.dic. The current version number is 2.4.    #
#                                                                            #
# Software is freely available for graphical display of the structure(s) in  #
# this CIF.  For information consult the CIF home page http://www.iucr.org/  #
# cif/home.html                                                              #
#                                                                            #
# This file may be used for bona fide research purposes within the           #
# scientific community so long as proper attribution is given to the journal # 
# article from which it was obtained.                                        #
#                                                                            #
##############################################################################
                                             
data_I
_audit_creation_method     SHELXL-97
_chemical_name_systematic
;
(5,15-Dianthracen-9-yl-10,20-dihexylporphyrinato)nickel(II)
;
_chemical_name_common     ?
_chemical_formula_moiety     'C60 H52 N4 Ni'
_chemical_formula_sum     'C60 H52 N4 Ni'
_chemical_formula_iupac     '[Ni (C60 H52 N4)]'
_chemical_formula_weight     887.77
_chemical_melting_point     n/d
_symmetry_cell_setting     triclinic
_symmetry_space_group_name_H-M     'P -1 '
_symmetry_space_group_name_Hall     '-P 1'
loop_
    _symmetry_equiv_pos_as_xyz
    'x, y, z'
    '-x, -y, -z'
_cell_length_a     7.797(3)
_cell_length_b     9.387(3)
_cell_length_c     15.285(5)
_cell_angle_alpha     97.246(6)
_cell_angle_beta     91.222(4)
_cell_angle_gamma     91.402(6)
_cell_volume     1109.1(7)
_cell_formula_units_Z     1
_cell_measurement_reflns_used     3864
_cell_measurement_theta_min     2.4182
_cell_measurement_theta_max     31.2159
_cell_measurement_temperature     118(2)
_exptl_crystal_description     'Prism'
_exptl_crystal_colour     'red'
_exptl_crystal_size_max     0.5000
_exptl_crystal_size_mid     0.2000
_exptl_crystal_size_min     0.0500
_exptl_crystal_density_diffrn     1.329
_exptl_crystal_density_meas     ?
_exptl_crystal_density_method     'not measured'
_exptl_crystal_F_000     468
_exptl_absorpt_coefficient_mu     0.484
_exptl_absorpt_correction_type     none
_exptl_absorpt_process_details     ?
_exptl_special_details
;
;
_diffrn_ambient_temperature     118(2)
_diffrn_radiation_type     MoK\a
_diffrn_radiation_wavelength     0.71075
_diffrn_radiation_source     'Sealed Tube'
_diffrn_radiation_monochromator     'Graphite Monochromator'
_diffrn_measurement_device
;
Rigaku Saturn724
;
_diffrn_measurement_method     'dtprofit.ref'
_diffrn_detector_area_resol_mean     28.5714
_diffrn_reflns_number     17330
_diffrn_reflns_av_R_equivalents     0.0703
_diffrn_reflns_av_sigmaI/netI     0.0714
_diffrn_reflns_theta_min     2.97
_diffrn_reflns_theta_max     25.00
_diffrn_reflns_theta_full     25.00
_diffrn_measured_fraction_theta_max     0.992
_diffrn_measured_fraction_theta_full     0.992
_diffrn_reflns_limit_h_min     -9
_diffrn_reflns_limit_h_max     9
_diffrn_reflns_limit_k_min     -11
_diffrn_reflns_limit_k_max     11
_diffrn_reflns_limit_l_min     -18
_diffrn_reflns_limit_l_max     18
_diffrn_standards_number     874
_diffrn_standards_interval_count     500
_diffrn_standards_interval_time     ?
_diffrn_standards_decay_%     0
_refine_special_details
;
Refinement of <i>F</i>^2^ against ALL reflections. The weighted <i>R</i>-factor
<i>wR</i> and goodness of fit <i>S</i> are based on <i>F</i>^2^, conventional
<i>R</i>-factors <i>R</i> are based on <i>F</i>, with <i>F</i> set to zero for
negative <i>F</i>^2^. The threshold expression of <i>F</i>^2^ >
\s(<i>F</i>^2^) is used only for calculating <i>R</i>-factors(gt) <i>etc</i>.
and is not relevant to the choice of reflections for refinement.
<i>R</i>-factors based on <i>F</i>^2^ are statistically about twice as large
as those based on <i>F</i>, and <i>R</i>- factors based on ALL data will be
even larger.
;
_reflns_number_total     3875
_reflns_number_gt     3233
_reflns_threshold_expression     I>2sigma(I)
_refine_ls_structure_factor_coef     Fsqd
_refine_ls_matrix_type     full
_refine_ls_R_factor_all     0.0476
_refine_ls_R_factor_gt     0.0387
_refine_ls_wR_factor_gt     0.0834
_refine_ls_wR_factor_ref     0.0872
_refine_ls_goodness_of_fit_ref     1.001
_refine_ls_restrained_S_all     1.001
_refine_ls_number_reflns     3875
_refine_ls_number_parameters     296
_refine_ls_number_restraints     0
_refine_ls_number_constraints     0
_refine_ls_hydrogen_treatment     constr
_refine_ls_weighting_scheme     calc
_refine_ls_weighting_details
                 'calc w=1/[\s^2^(Fo^2^)+(0.0371P)^2^] where P=(Fo^2^+2Fc^2^)/3'
_atom_sites_solution_hydrogens     geom
_atom_sites_solution_primary     direct
_atom_sites_solution_secondary     difmap
_refine_ls_shift/su_max     0.000
_refine_ls_shift/su_mean     0.000
_refine_diff_density_max     0.365
_refine_diff_density_min     -0.398
_refine_ls_extinction_method     none
_refine_ls_extinction_coef     ?
loop_
    _atom_type_symbol
    _atom_type_description
    _atom_type_scat_dispersion_real
    _atom_type_scat_dispersion_imag
    _atom_type_scat_source
    'C' 'C' 0.0033 0.0016
                         'International Tables Vol C Tables 4.2.6.8 and 6.1.1.4'
    'H' 'H' 0.0000 0.0000
                         'International Tables Vol C Tables 4.2.6.8 and 6.1.1.4'
    'N' 'N' 0.0061 0.0033
                         'International Tables Vol C Tables 4.2.6.8 and 6.1.1.4'
    'Ni' 'Ni' 0.3393 1.1124
                         'International Tables Vol C Tables 4.2.6.8 and 6.1.1.4'
_computing_data_collection     'CrystalClear (Rigaku, 2008)'
_computing_cell_refinement     'CrystalClear (Rigaku, 2008)'
_computing_data_reduction     'CrystalClear (Rigaku, 2008)'
_computing_structure_solution     'SHELXS97 (Sheldrick, 2008)'
_computing_structure_refinement     'SHELXL97 (Sheldrick, 2008)'
_computing_molecular_graphics     'SHELXL97 (Sheldrick, 2008)'
_computing_publication_material     'SHELXL97 (Sheldrick, 2008)'
loop_
    _atom_site_type_symbol
    _atom_site_label
    _atom_site_fract_x
    _atom_site_fract_y
    _atom_site_fract_z
    _atom_site_U_iso_or_equiv
    _atom_site_adp_type
    _atom_site_calc_flag
    _atom_site_refinement_flags
    _atom_site_occupancy
    _atom_site_disorder_assembly
    _atom_site_disorder_group
    Ni Ni 0.0000 0.5000 0.0000 0.01798(12) Uani d S 1 . .
    N N21 0.1442(2) 0.47152(16) 0.10290(10) 0.0185(4) Uani d . 1 . .
    N N22 0.1822(2) 0.62389(16) -0.03788(10) 0.0192(4) Uani d . 1 . .
    C C5 -0.0499(3) 0.31349(19) 0.17545(13) 0.0185(4) Uani d . 1 . .
    C C6 0.1022(3) 0.3901(2) 0.16960(13) 0.0198(5) Uani d . 1 . .
    C C7 0.2375(3) 0.3969(2) 0.23403(13) 0.0247(5) Uani d . 1 . .
    H H7A 0.2383 0.3500 0.2856 0.030 Uiso calc R 1 . .
    C C8 0.3643(3) 0.4817(2) 0.20886(14) 0.0243(5) Uani d . 1 . .
    H H8A 0.4707 0.5059 0.2391 0.029 Uiso calc R 1 . .
    C C9 0.3069(3) 0.5284(2) 0.12716(13) 0.0194(5) Uani d . 1 . .
    C C10 0.4031(3) 0.6194(2) 0.08102(13) 0.0204(5) Uani d . 1 . .
    C C11 0.3407(3) 0.6617(2) 0.00254(13) 0.0197(5) Uani d . 1 . .
    C C12 0.4362(3) 0.7542(2) -0.04785(14) 0.0244(5) Uani d . 1 . .
    H H12A 0.5476 0.7949 -0.0337 0.029 Uiso calc R 1 . .
    C C13 0.3384(3) 0.7725(2) -0.11872(14) 0.0248(5) Uani d . 1 . .
    H H13A 0.3677 0.8283 -0.1642 0.030 Uiso calc R 1 . .
    C C14 0.1820(3) 0.69232(19) -0.11298(13) 0.0190(5) Uani d . 1 . .
    C C5A -0.0738(3) 0.2335(2) 0.25355(13) 0.0205(5) Uani d . 1 . .
    C C5B -0.0381(3) 0.0855(2) 0.24777(14) 0.0230(5) Uani d . 1 . .
    C C5C 0.0207(3) 0.0055(2) 0.16833(15) 0.0263(5) Uani d . 1 . .
    H H5CA 0.0405 0.0534 0.1181 0.032 Uiso calc R 1 . .
    C C5D 0.0488(3) -0.1376(2) 0.16363(16) 0.0334(6) Uani d . 1 . .
    H H5DA 0.0880 -0.1884 0.1104 0.040 Uiso calc R 1 . .
    C C5E 0.0197(3) -0.2119(2) 0.23800(17) 0.0360(6) Uani d . 1 . .
    H H5EA 0.0382 -0.3122 0.2338 0.043 Uiso calc R 1 . .
    C C5F -0.0339(3) -0.1403(2) 0.31441(16) 0.0321(6) Uani d . 1 . .
    H H5FA -0.0517 -0.1913 0.3635 0.038 Uiso calc R 1 . .
    C C5G -0.0645(3) 0.0104(2) 0.32312(14) 0.0255(5) Uani d . 1 . .
    C C5H -0.1190(3) 0.0864(2) 0.40177(14) 0.0276(5) Uani d . 1 . .
    H H5HA -0.1338 0.0367 0.4516 0.033 Uiso calc R 1 . .
    C C5I -0.1523(3) 0.2321(2) 0.40970(13) 0.0230(5) Uani d . 1 . .
    C C5J -0.2098(3) 0.3101(2) 0.48906(14) 0.0318(6) Uani d . 1 . .
    H H5JA -0.2196 0.2628 0.5402 0.038 Uiso calc R 1 . .
    C C5K -0.2508(3) 0.4502(2) 0.49355(15) 0.0393(6) Uani d . 1 . .
    H H5KA -0.2877 0.5003 0.5475 0.047 Uiso calc R 1 . .
    C C5L -0.2383(3) 0.5230(2) 0.41624(15) 0.0347(6) Uani d . 1 . .
    H H5LA -0.2719 0.6200 0.4186 0.042 Uiso calc R 1 . .
    C C5M -0.1797(3) 0.4549(2) 0.34139(15) 0.0298(5) Uani d . 1 . .
    H H5MA -0.1677 0.5061 0.2920 0.036 Uiso calc R 1 . .
    C C5N -0.1344(3) 0.3070(2) 0.33320(13) 0.0230(5) Uani d . 1 . .
    C C10A 0.5771(3) 0.6803(2) 0.11646(13) 0.0235(5) Uani d . 1 . .
    H H10A 0.6577 0.6781 0.0671 0.028 Uiso calc R 1 . .
    H H10B 0.6232 0.6189 0.1591 0.028 Uiso calc R 1 . .
    C C10B 0.5667(3) 0.8359(2) 0.16236(13) 0.0265(5) Uani d . 1 . .
    H H10C 0.6835 0.8805 0.1670 0.032 Uiso calc R 1 . .
    H H10D 0.4955 0.8913 0.1250 0.032 Uiso calc R 1 . .
    C C10C 0.4915(3) 0.8477(2) 0.25444(14) 0.0279(5) Uani d . 1 . .
    H H10E 0.5718 0.8051 0.2943 0.033 Uiso calc R 1 . .
    H H10F 0.3823 0.7909 0.2514 0.033 Uiso calc R 1 . .
    C C10D 0.4574(3) 1.0030(2) 0.29382(14) 0.0287(5) Uani d . 1 . .
    H H10G 0.5637 1.0622 0.2916 0.034 Uiso calc R 1 . .
    H H10H 0.3681 1.0425 0.2574 0.034 Uiso calc R 1 . .
    C C10E 0.4000(3) 1.0138(2) 0.38747(15) 0.0356(6) Uani d . 1 . .
    H H10I 0.4938 0.9824 0.4246 0.043 Uiso calc R 1 . .
    H H10J 0.3004 0.9473 0.3904 0.043 Uiso calc R 1 . .
    C C10F 0.3500(3) 1.1641(2) 0.42523(14) 0.0316(6) Uani d . 1 . .
    H H10K 0.3292 1.1666 0.4884 0.047 Uiso calc R 1 . .
    H H10L 0.2453 1.1900 0.3950 0.047 Uiso calc R 1 . .
    H H10M 0.4430 1.2326 0.4166 0.047 Uiso calc R 1 . .
loop_
    _atom_site_aniso_label
    _atom_site_aniso_U_11
    _atom_site_aniso_U_22
    _atom_site_aniso_U_33
    _atom_site_aniso_U_12
    _atom_site_aniso_U_13
    _atom_site_aniso_U_23
    Ni 0.0227(2) 0.0162(2) 0.0154(2) -0.00037(16) 0.00200(15) 0.00351(15)
    N21 0.0227(10) 0.0156(8) 0.0174(9) -0.0013(7) 0.0034(7) 0.0021(7)
    N22 0.0240(10) 0.0184(9) 0.0155(9) 0.0016(8) 0.0008(7) 0.0030(7)
    C5 0.0243(12) 0.0137(10) 0.0171(10) -0.0003(9) 0.0026(9) 0.0004(8)
    C6 0.0279(13) 0.0145(10) 0.0170(11) 0.0015(9) 0.0004(9) 0.0020(8)
    C7 0.0307(13) 0.0231(11) 0.0212(11) -0.0003(10) -0.0011(10) 0.0069(9)
    C8 0.0244(12) 0.0235(11) 0.0252(12) -0.0005(9) -0.0043(9) 0.0048(9)
    C9 0.0219(12) 0.0161(10) 0.0198(11) 0.0005(9) 0.0000(9) 0.0005(9)
    C10 0.0215(12) 0.0177(10) 0.0211(11) 0.0032(9) 0.0025(9) -0.0015(9)
    C11 0.0208(12) 0.0171(10) 0.0204(11) -0.0007(9) 0.0021(9) -0.0005(9)
    C12 0.0243(12) 0.0245(11) 0.0246(12) -0.0043(9) 0.0021(9) 0.0047(9)
    C13 0.0282(13) 0.0248(11) 0.0221(11) -0.0045(10) 0.0024(9) 0.0061(9)
    C14 0.0249(12) 0.0138(10) 0.0184(10) -0.0005(9) 0.0027(9) 0.0028(8)
    C5A 0.0206(12) 0.0199(11) 0.0209(11) -0.0033(9) -0.0013(9) 0.0036(9)
    C5B 0.0215(12) 0.0224(11) 0.0254(12) -0.0028(9) -0.0011(9) 0.0050(9)
    C5C 0.0235(12) 0.0243(12) 0.0312(13) -0.0006(10) 0.0029(10) 0.0029(10)
    C5D 0.0297(14) 0.0295(13) 0.0400(14) 0.0025(11) 0.0049(11) 0.0001(11)
    C5E 0.0338(15) 0.0204(12) 0.0548(17) 0.0030(10) 0.0046(12) 0.0073(11)
    C5F 0.0275(14) 0.0275(12) 0.0445(15) 0.0023(10) 0.0012(11) 0.0166(11)
    C5G 0.0227(12) 0.0242(12) 0.0308(12) -0.0018(9) -0.0011(10) 0.0088(10)
    C5H 0.0259(13) 0.0333(13) 0.0259(12) -0.0043(10) -0.0008(10) 0.0135(10)
    C5I 0.0234(12) 0.0244(11) 0.0218(11) -0.0032(9) 0.0020(9) 0.0056(9)
    C5J 0.0353(14) 0.0375(14) 0.0232(12) -0.0075(11) 0.0003(10) 0.0075(10)
    C5K 0.0509(17) 0.0376(14) 0.0268(13) -0.0036(12) 0.0092(12) -0.0069(11)
    C5L 0.0490(17) 0.0188(11) 0.0359(14) 0.0024(11) 0.0132(12) -0.0006(10)
    C5M 0.0370(14) 0.0257(12) 0.0282(13) -0.0016(10) 0.0020(10) 0.0090(10)
    C5N 0.0238(12) 0.0220(11) 0.0234(11) -0.0015(9) 0.0003(9) 0.0035(9)
    C10A 0.0212(12) 0.0290(12) 0.0209(11) -0.0013(9) 0.0002(9) 0.0059(9)
    C10B 0.0222(12) 0.0306(12) 0.0262(12) -0.0058(10) -0.0007(10) 0.0035(10)
    C10C 0.0286(13) 0.0284(12) 0.0269(12) -0.0013(10) -0.0015(10) 0.0048(10)
    C10D 0.0265(13) 0.0316(12) 0.0282(12) -0.0031(10) -0.0030(10) 0.0057(10)
    C10E 0.0428(16) 0.0354(13) 0.0285(13) 0.0020(11) 0.0001(11) 0.0033(11)
    C10F 0.0368(15) 0.0288(12) 0.0289(13) 0.0039(11) 0.0004(11) 0.0019(10)
_geom_special_details
;
All e.s.d.'s (except the e.s.d. in the dihedral angle between two l.s. planes)
are estimated using the full covariance matrix. The cell e.s.d.'s are taken
into account individually in the estimation of e.s.d.'s in distances, angles
and torsion angles; correlations between e.s.d.'s in cell parameters are only
used when they are defined by crystal symmetry. An approximate (isotropic)
treatment of cell e.s.d.'s is used for estimating e.s.d.'s involving l.s.
planes.
;
loop_
    _geom_bond_atom_site_label_1
    _geom_bond_atom_site_label_2
    _geom_bond_site_symmetry_2
    _geom_bond_distance
    _geom_bond_publ_flag
    Ni N22 . 1.9570(17) yes
    Ni N22 2_565 1.9570(17) ?
    Ni N21 2_565 1.9632(17) ?
    Ni N21 . 1.9632(17) yes
    N21 C6 . 1.389(2) ?
    N21 C9 . 1.389(3) ?
    N22 C14 . 1.384(2) ?
    N22 C11 . 1.388(3) ?
    C5 C6 . 1.382(3) ?
    C5 C14 2_565 1.385(3) ?
    C5 C5A . 1.501(3) ?
    C6 C7 . 1.423(3) ?
    C7 C8 . 1.346(3) ?
    C7 H7A . 0.9500 ?
    C8 C9 . 1.441(3) ?
    C8 H8A . 0.9500 ?
    C9 C10 . 1.390(3) ?
    C10 C11 . 1.392(3) ?
    C10 C10A . 1.521(3) ?
    C11 C12 . 1.436(3) ?
    C12 C13 . 1.343(3) ?
    C12 H12A . 0.9500 ?
    C13 C14 . 1.427(3) ?
    C13 H13A . 0.9500 ?
    C14 C5 2_565 1.385(3) ?
    C5A C5B . 1.416(3) ?
    C5A C5N . 1.417(3) ?
    C5B C5C . 1.435(3) ?
    C5B C5G . 1.440(3) ?
    C5C C5D . 1.359(3) ?
    C5C H5CA . 0.9500 ?
    C5D C5E . 1.426(3) ?
    C5D H5DA . 0.9500 ?
    C5E C5F . 1.352(3) ?
    C5E H5EA . 0.9500 ?
    C5F C5G . 1.430(3) ?
    C5F H5FA . 0.9500 ?
    C5G C5H . 1.399(3) ?
    C5H C5I . 1.389(3) ?
    C5H H5HA . 0.9500 ?
    C5I C5J . 1.423(3) ?
    C5I C5N . 1.446(3) ?
    C5J C5K . 1.354(3) ?
    C5J H5JA . 0.9500 ?
    C5K C5L . 1.442(3) ?
    C5K H5KA . 0.9500 ?
    C5L C5M . 1.333(3) ?
    C5L H5LA . 0.9500 ?
    C5M C5N . 1.433(3) ?
    C5M H5MA . 0.9500 ?
    C10A C10B . 1.544(3) ?
    C10A H10A . 0.9900 ?
    C10A H10B . 0.9900 ?
    C10B C10C . 1.529(3) ?
    C10B H10C . 0.9900 ?
    C10B H10D . 0.9900 ?
    C10C C10D . 1.538(3) ?
    C10C H10E . 0.9900 ?
    C10C H10F . 0.9900 ?
    C10D C10E . 1.501(3) ?
    C10D H10G . 0.9900 ?
    C10D H10H . 0.9900 ?
    C10E C10F . 1.518(3) ?
    C10E H10I . 0.9900 ?
    C10E H10J . 0.9900 ?
    C10F H10K . 0.9800 ?
    C10F H10L . 0.9800 ?
    C10F H10M . 0.9800 ?
loop_
    _geom_angle_atom_site_label_1
    _geom_angle_atom_site_label_2
    _geom_angle_atom_site_label_3
    _geom_angle_site_symmetry_1
    _geom_angle_site_symmetry_3
    _geom_angle
    _geom_angle_publ_flag
    N22 Ni N22 . 2_565 180.00(8) ?
    N22 Ni N21 . 2_565 91.02(7) ?
    N22 Ni N21 2_565 2_565 88.98(7) ?
    N22 Ni N21 . . 88.98(7) ?
    N22 Ni N21 2_565 . 91.02(7) ?
    N21 Ni N21 2_565 . 180.00(9) ?
    C6 N21 C9 . . 104.27(16) ?
    C6 N21 Ni . . 126.74(14) ?
    C9 N21 Ni . . 128.98(13) ?
    C14 N22 C11 . . 104.18(16) ?
    C14 N22 Ni . . 127.19(14) ?
    C11 N22 Ni . . 128.63(13) ?
    C6 C5 C14 . 2_565 123.17(18) ?
    C6 C5 C5A . . 118.53(18) ?
    C14 C5 C5A 2_565 . 118.30(18) ?
    C5 C6 N21 . . 126.01(18) ?
    C5 C6 C7 . . 123.21(18) ?
    N21 C6 C7 . . 110.77(18) ?
    C8 C7 C6 . . 107.78(19) ?
    C8 C7 H7A . . 126.1 ?
    C6 C7 H7A . . 126.1 ?
    C7 C8 C9 . . 106.63(19) ?
    C7 C8 H8A . . 126.7 ?
    C9 C8 H8A . . 126.7 ?
    N21 C9 C10 . . 125.85(19) ?
    N21 C9 C8 . . 110.55(17) ?
    C10 C9 C8 . . 123.6(2) ?
    C9 C10 C11 . . 121.1(2) ?
    C9 C10 C10A . . 121.00(19) ?
    C11 C10 C10A . . 117.87(18) ?
    N22 C11 C10 . . 126.47(18) ?
    N22 C11 C12 . . 110.47(18) ?
    C10 C11 C12 . . 123.1(2) ?
    C13 C12 C11 . . 107.1(2) ?
    C13 C12 H12A . . 126.4 ?
    C11 C12 H12A . . 126.4 ?
    C12 C13 C14 . . 107.17(19) ?
    C12 C13 H13A . . 126.4 ?
    C14 C13 H13A . . 126.4 ?
    N22 C14 C5 . 2_565 125.85(19) ?
    N22 C14 C13 . . 111.04(18) ?
    C5 C14 C13 2_565 . 123.11(18) ?
    C5B C5A C5N . . 120.05(18) ?
    C5B C5A C5 . . 120.47(18) ?
    C5N C5A C5 . . 119.47(17) ?
    C5A C5B C5C . . 122.32(19) ?
    C5A C5B C5G . . 119.53(19) ?
    C5C C5B C5G . . 118.13(18) ?
    C5D C5C C5B . . 121.2(2) ?
    C5D C5C H5CA . . 119.4 ?
    C5B C5C H5CA . . 119.4 ?
    C5C C5D C5E . . 120.5(2) ?
    C5C C5D H5DA . . 119.8 ?
    C5E C5D H5DA . . 119.8 ?
    C5F C5E C5D . . 120.3(2) ?
    C5F C5E H5EA . . 119.9 ?
    C5D C5E H5EA . . 119.9 ?
    C5E C5F C5G . . 121.6(2) ?
    C5E C5F H5FA . . 119.2 ?
    C5G C5F H5FA . . 119.2 ?
    C5H C5G C5F . . 122.4(2) ?
    C5H C5G C5B . . 119.23(19) ?
    C5F C5G C5B . . 118.4(2) ?
    C5I C5H C5G . . 122.40(19) ?
    C5I C5H H5HA . . 118.8 ?
    C5G C5H H5HA . . 118.8 ?
    C5H C5I C5J . . 122.86(19) ?
    C5H C5I C5N . . 118.78(19) ?
    C5J C5I C5N . . 118.31(19) ?
    C5K C5J C5I . . 121.6(2) ?
    C5K C5J H5JA . . 119.2 ?
    C5I C5J H5JA . . 119.2 ?
    C5J C5K C5L . . 119.8(2) ?
    C5J C5K H5KA . . 120.1 ?
    C5L C5K H5KA . . 120.1 ?
    C5M C5L C5K . . 120.3(2) ?
    C5M C5L H5LA . . 119.8 ?
    C5K C5L H5LA . . 119.8 ?
    C5L C5M C5N . . 122.0(2) ?
    C5L C5M H5MA . . 119.0 ?
    C5N C5M H5MA . . 119.0 ?
    C5A C5N C5M . . 122.31(19) ?
    C5A C5N C5I . . 119.88(18) ?
    C5M C5N C5I . . 117.81(18) ?
    C10 C10A C10B . . 112.21(17) ?
    C10 C10A H10A . . 109.2 ?
    C10B C10A H10A . . 109.2 ?
    C10 C10A H10B . . 109.2 ?
    C10B C10A H10B . . 109.2 ?
    H10A C10A H10B . . 107.9 ?
    C10C C10B C10A . . 113.98(17) ?
    C10C C10B H10C . . 108.8 ?
    C10A C10B H10C . . 108.8 ?
    C10C C10B H10D . . 108.8 ?
    C10A C10B H10D . . 108.8 ?
    H10C C10B H10D . . 107.7 ?
    C10B C10C C10D . . 113.40(17) ?
    C10B C10C H10E . . 108.9 ?
    C10D C10C H10E . . 108.9 ?
    C10B C10C H10F . . 108.9 ?
    C10D C10C H10F . . 108.9 ?
    H10E C10C H10F . . 107.7 ?
    C10E C10D C10C . . 112.63(18) ?
    C10E C10D H10G . . 109.1 ?
    C10C C10D H10G . . 109.1 ?
    C10E C10D H10H . . 109.1 ?
    C10C C10D H10H . . 109.1 ?
    H10G C10D H10H . . 107.8 ?
    C10D C10E C10F . . 113.70(18) ?
    C10D C10E H10I . . 108.8 ?
    C10F C10E H10I . . 108.8 ?
    C10D C10E H10J . . 108.8 ?
    C10F C10E H10J . . 108.8 ?
    H10I C10E H10J . . 107.7 ?
    C10E C10F H10K . . 109.5 ?
    C10E C10F H10L . . 109.5 ?
    H10K C10F H10L . . 109.5 ?
    C10E C10F H10M . . 109.5 ?
    H10K C10F H10M . . 109.5 ?
    H10L C10F H10M . . 109.5 ?
data_global
_journal_date_recd_electronic     2010-06-03
_journal_date_accepted     2010-06-04
_journal_name_full     'Acta Crystallographica, Section E'
_journal_year     2010
_journal_volume     66
_journal_issue      7
_journal_page_first     m790
_journal_page_last     m790
_journal_paper_category     QM
_journal_coeditor_code     NG2783
_publ_contact_author_name     'Mathias O. Senge'
_publ_contact_author_address
;
School of Chemistry,
Trinity College Dublin,
Dublin 2,
Ireland
;
_publ_contact_author_email     'sengem@tcd.ie'
_publ_contact_author_fax     '353-1-896-8536'
_publ_contact_author_phone     '353-1-896-8537'
_publ_section_title
;
(5,15-Dianthracen-9-yl-10,20-dihexylporphyrinato)nickel(II): a planar nickel(II)
porphyrin
;
loop_
    _publ_author_name
    _publ_author_footnote
    _publ_author_address
    'Senge, Mathias O.' .
;
SFI Tetrapyrrole Laboratory
School of Chemistry
Trinity College Dublin
Dublin 2
Ireland
;
    'Davis, Mia' .
;
SFI Tetrapyrrole Laboratory
School of Chemistry
Trinity College Dublin
Dublin 2
Ireland
;
