# Supplementary material for: (5,15-Dianthracen-9-yl-10,20-dihexyl­porphyrinato)nickel(II): a planar nickel(II) porphyrin
Source: Acta Crystallogr Sect E Struct Rep Online. 2010 Jun 16;66(Pt 7):m790. doi: 10.1107/S1600536810021434 (PMC3006865; doi:10.1107/S1600536810021434)
Supplement: Supplementary file 2 [file e-66-0m790-Isup2.hkl]

# 
# h,k,l, Fc-squared, Fo-squared, sigma(Fo-squared) and status flag 
# 
data_I
_shelx_title ' _MS528                    New: P-1' 
_shelx_refln_list_code          4 
_shelx_F_calc_maximum      131.30 
_exptl_crystal_F_000       468.00 
_reflns_d_resolution_high  0.8409 
 
loop_ 
 _symmetry_equiv_pos_as_xyz 
 'x, y, z' 
 '-x, -y, -z' 
 
_cell_length_a     7.7970 
_cell_length_b     9.3870 
_cell_length_c    15.2850 
_cell_angle_alpha  97.246 
_cell_angle_beta   91.222 
_cell_angle_gamma  91.402 
 
_shelx_F_squared_multiplier     1.000 
 
loop_ 
 _refln_index_h 
 _refln_index_k 
 _refln_index_l 
 _refln_F_squared_calc 
 _refln_F_squared_meas 
 _refln_F_squared_sigma 
 _refln_observed_status 
   2   0   0     2577.63     2278.14     30.06 o 
   3   0   0      475.10      430.42      7.89 o 
   4   0   0       60.84       31.17      8.98 o 
   5   0   0      956.06      968.93     22.75 o 
   6   0   0      272.64      254.29     18.31 o 
   7   0   0       92.65       89.89     10.01 o 
   8   0   0        1.15        7.37      5.96 o 
   9   0   0       40.75       27.51     11.55 o 
  -9   1   0       54.79       48.17     17.06 o 
  -8   1   0      162.67      174.62     19.91 o 
  -7   1   0      557.40      542.79     44.83 o 
  -6   1   0      465.49      511.60     19.30 o 
  -5   1   0      190.99      164.75     11.24 o 
  -4   1   0       75.07       73.31      8.51 o 
  -3   1   0       89.08       92.89      6.25 o 
  -2   1   0      754.51      793.52      9.06 o 
  -1   1   0     5438.28     5316.44     43.59 o 
   1   1   0     1213.67     1085.57     41.28 o 
   2   1   0    13606.03    13841.85   1269.51 o 
   3   1   0      335.73      315.00     10.93 o 
   4   1   0       11.83        3.62      3.80 o 
   5   1   0      717.84      685.71     18.51 o 
   6   1   0       29.42       28.55     10.36 o 
   7   1   0        9.58        7.19      6.04 o 
   8   1   0       58.87       54.68     11.95 o 
   9   1   0       36.32       39.03     12.15 o 
  -9   2   0        1.97        1.51      7.85 o 
  -8   2   0      320.90      334.93     32.92 o 
  -7   2   0      433.39      435.30     41.47 o 
  -6   2   0      291.15      284.86     34.38 o 
  -5   2   0        2.26        5.34      6.40 o 
  -4   2   0      107.95       96.70     11.71 o 
  -3   2   0      158.17      161.20      9.34 o 
  -2   2   0      161.10      191.46      8.91 o 
  -1   2   0     2305.28     2614.80     19.61 o 
   0   2   0      939.57      986.58     11.37 o 
   1   2   0       19.79       12.78      2.40 o 
   2   2   0      698.45      597.45      8.45 o 
   3   2   0      920.49      894.21     20.63 o 
   4   2   0     1523.19     1496.69     25.40 o 
   5   2   0      422.26      405.68     28.70 o 
   6   2   0        3.07        5.63      5.79 o 
   7   2   0        1.87        6.34      6.21 o 
   8   2   0      163.64      166.85     18.08 o 
   9   2   0       68.83       80.66     12.03 o 
  -8   3   0      307.43      367.70     40.61 o 
  -7   3   0      113.16      123.83     20.78 o 
  -6   3   0      394.20      425.30     34.08 o 
  -5   3   0       16.22       15.93      7.84 o 
  -4   3   0      409.54      430.13     28.39 o 
  -3   3   0      495.60      471.77     15.98 o 
  -2   3   0       54.93       33.33      6.55 o 
  -1   3   0       28.03       37.58      3.04 o 
   0   3   0      630.56      691.07     11.81 o 
   3   3   0     1287.82     1311.99     24.63 o 
   4   3   0      565.01      592.74     73.23 o 
   5   3   0        1.57        8.78      5.95 o 
   6   3   0      358.47      396.54     21.68 o 
   7   3   0       73.55       66.81     13.98 o 
   8   3   0       74.48       75.60     14.91 o 
  -8   4   0       75.02       74.68     21.10 o 
  -7   4   0      182.70      205.44     20.98 o 
  -6   4   0       95.41       89.46     15.72 o 
  -5   4   0      261.41      255.47     22.38 o 
  -4   4   0      132.67      118.53     16.41 o 
  -3   4   0      107.98       93.79      9.44 o 
  -2   4   0        2.44        6.99      2.95 o 
  -1   4   0       11.63       10.96      2.18 o 
   0   4   0     1681.33     1657.96     16.52 o 
   1   4   0     1595.20     1721.05     17.20 o 
   2   4   0     1459.40     1431.33     24.16 o 
   4   4   0      165.35      150.08     13.75 o 
   5   4   0       76.67       88.67     19.80 o 
   6   4   0      285.87      251.79     22.56 o 
   7   4   0      219.80      232.51     14.35 o 
   8   4   0        2.72        5.39      3.89 o 
  -8   5   0       43.97       38.15     11.38 o 
  -7   5   0      126.57      134.27     19.01 o 
  -6   5   0      105.41       98.79     15.35 o 
  -5   5   0      240.91      248.88     26.91 o 
  -4   5   0      251.16      247.72     15.63 o 
  -3   5   0      227.31      221.68     13.86 o 
  -2   5   0        3.95        1.76      1.40 o 
  -1   5   0     1526.19     1591.99     59.30 o 
   0   5   0      196.36      209.97      5.23 o 
   1   5   0      286.86      258.84     10.46 o 
   2   5   0       28.37       20.95      4.44 o 
   3   5   0       11.86        6.51      2.60 o 
   4   5   0       38.74       25.80      8.44 o 
   5   5   0        1.82        5.32      4.38 o 
   6   5   0      470.40      439.84     19.58 o 
   7   5   0       40.56       40.48     13.57 o 
   8   5   0       32.40       36.63      9.22 o 
  -7   6   0       17.06       11.67      6.90 o 
  -6   6   0      142.92      135.06     22.18 o 
  -4   6   0      239.31      242.28     11.69 o 
  -3   6   0      147.58      145.66      6.53 o 
  -2   6   0      918.51      909.19     11.27 o 
  -1   6   0       34.51       42.36      8.87 o 
   0   6   0     2094.77     2041.00    112.28 o 
   1   6   0        3.22        3.82      1.84 o 
   2   6   0      194.02      175.63      9.07 o 
   3   6   0      881.93      844.62     41.03 o 
   4   6   0      161.75      159.53     11.15 o 
   5   6   0      101.18      104.28     17.64 o 
   6   6   0      291.77      323.69     25.09 o 
   7   6   0       28.00       25.90      8.75 o 
  -7   7   0      110.33      100.13     27.16 o 
  -6   7   0      113.89       44.67     44.79 o 
  -5   7   0       82.02       79.12     17.17 o 
  -4   7   0      118.55      117.61     10.00 o 
  -3   7   0        0.75        2.34      1.34 o 
  -2   7   0      214.67      219.21     23.05 o 
  -1   7   0      168.44      172.20     18.98 o 
   0   7   0      163.10      165.29     18.78 o 
   1   7   0      239.30      213.53      9.92 o 
   2   7   0       99.65       93.58      7.10 o 
   3   7   0     1114.36     1027.53     72.75 o 
   4   7   0       96.15       78.71     14.01 o 
   5   7   0       40.75       51.43     13.85 o 
   6   7   0       95.63      129.65     23.47 o 
   7   7   0       33.38       33.80     13.00 o 
  -6   8   0       22.06       19.61     14.58 o 
  -5   8   0       83.30       86.37     21.71 o 
  -4   8   0      330.40      311.13     34.94 o 
  -3   8   0      338.24      358.46     52.90 o 
  -2   8   0      261.50      224.68     16.39 o 
  -1   8   0      451.66      429.87     20.92 o 
   0   8   0      525.12      523.60     19.90 o 
   1   8   0        7.38        5.78      2.60 o 
   2   8   0      527.49      500.55     22.05 o 
   3   8   0       72.74       57.84     10.56 o 
   4   8   0        0.79        5.62      6.35 o 
   5   8   0       33.69       41.40     10.18 o 
   6   8   0       13.13       14.84      7.51 o 
  -5   9   0       79.12       77.45     21.90 o 
  -4   9   0       27.90       29.39     10.35 o 
  -3   9   0        2.51        6.47      7.39 o 
  -2   9   0       27.37       12.33      6.06 o 
  -1   9   0        1.83        3.58      6.23 o 
   0   9   0        2.36        9.72      7.39 o 
   1   9   0       33.79       39.96     13.76 o 
   2   9   0      199.41      233.31     43.99 o 
   3   9   0       26.87       32.16     28.25 o 
   4   9   0       43.49       23.44     23.80 o 
   5   9   0       17.65       11.81      6.43 o 
  -4  10   0        2.92        6.05      9.56 o 
  -3  10   0       16.08       19.19      9.70 o 
  -2  10   0       21.51       32.73      9.64 o 
  -1  10   0       87.41       98.37     15.57 o 
   0  10   0      229.60      214.04     17.54 o 
   1  10   0      673.96      631.06     58.05 o 
   2  10   0      269.95      279.15     53.88 o 
   3  10   0      104.25      108.12     38.64 o 
  -1  11   0       65.95       85.89     19.73 o 
   0  11   0      141.34      128.79     26.63 o 
  -1 -11   1        2.35        3.99      9.86 o 
   0 -11   1       23.96       17.94     10.19 o 
   1 -11   1       62.48       61.77     13.73 o 
  -3 -10   1      154.24      163.85     24.34 o 
  -2 -10   1        5.54        4.48      8.30 o 
  -1 -10   1       75.51       91.99     17.07 o 
   0 -10   1      111.57       90.10     11.70 o 
   1 -10   1       98.67       94.86     20.35 o 
   2 -10   1       50.23       54.75     10.76 o 
   3 -10   1        4.47        7.63     10.57 o 
   4 -10   1       66.61       93.21     18.18 o 
  -5  -9   1        1.12        5.38      3.87 o 
  -4  -9   1      396.54      449.25     65.92 o 
  -3  -9   1        0.79        4.13      7.62 o 
  -2  -9   1      429.24      423.23     32.65 o 
   0  -9   1      376.24      372.19     16.17 o 
   1  -9   1      269.40      251.00     16.54 o 
   2  -9   1        1.75        2.36      4.36 o 
   3  -9   1        3.79        3.44      5.56 o 
   4  -9   1       72.88       89.43     17.07 o 
   5  -9   1      176.07      165.15     33.53 o 
  -6  -8   1       13.60       14.74      8.12 o 
  -5  -8   1       82.67       92.01     25.34 o 
  -4  -8   1        1.34        6.31      5.33 o 
  -3  -8   1      541.95      559.26     25.79 o 
  -2  -8   1       57.39       50.85     10.23 o 
  -1  -8   1      455.26      357.08     56.16 o 
   0  -8   1      203.48      218.62     15.12 o 
   1  -8   1        7.25       11.16      6.69 o 
   2  -8   1       37.89       25.77      7.82 o 
   3  -8   1        1.06        3.95      7.27 o 
   4  -8   1      517.53      539.46    102.80 o 
   5  -8   1      165.74      150.64     25.03 o 
   6  -8   1       14.74       15.32     18.21 o 
  -7  -7   1        7.44        6.06      6.28 o 
  -6  -7   1       24.64       31.76      9.55 o 
  -5  -7   1       40.98       50.19     13.70 o 
  -4  -7   1        1.53        0.93      3.03 o 
  -3  -7   1      376.54      280.31     44.32 o 
  -2  -7   1      122.22      108.49      7.18 o 
  -1  -7   1       32.50       23.51      5.95 o 
   0  -7   1      819.71      928.44     82.49 o 
   1  -7   1        1.00        6.72      5.53 o 
   2  -7   1       77.20       82.18     13.70 o 
   3  -7   1      148.40      157.28      3.42 o 
   4  -7   1      635.87      734.00     58.36 o 
   5  -7   1       17.38       15.53      5.50 o 
   6  -7   1        7.37        2.55      5.06 o 
   7  -7   1       36.29       23.34     20.30 o 
  -7  -6   1      112.84      110.29     16.06 o 
  -6  -6   1       64.90       88.17     15.50 o 
  -5  -6   1       78.83       62.38     13.16 o 
  -4  -6   1       62.08       65.00     14.10 o 
  -3  -6   1      562.56      523.54     15.17 o 
  -2  -6   1       68.63       61.76      5.29 o 
  -1  -6   1     1265.92     1218.08     32.74 o 
   0  -6   1      682.75      692.76     18.63 o 
   1  -6   1       40.82       44.48     10.77 o 
   2  -6   1      721.74      728.99     24.68 o 
   3  -6   1       96.85       91.64      5.64 o 
   4  -6   1      540.12      510.33     44.76 o 
   5  -6   1      139.31       93.44     40.48 o 
   6  -6   1       59.00       55.04     11.18 o 
   7  -6   1       24.27       23.39      8.96 o 
  -8  -5   1       17.19       18.09      6.52 o 
  -7  -5   1      141.93      111.19     33.52 o 
  -6  -5   1      281.01      209.13     55.74 o 
  -5  -5   1      200.02      195.45     16.23 o 
  -4  -5   1      546.86      511.59     16.71 o 
  -3  -5   1      316.20      307.23     16.96 o 
  -2  -5   1       90.63       70.74      7.95 o 
  -1  -5   1      202.88      182.58      7.15 o 
   0  -5   1      303.96      344.91     18.74 o 
   1  -5   1       39.03       24.56      6.58 o 
   2  -5   1       12.54       11.21      2.29 o 
   3  -5   1      987.73      955.96     13.57 o 
   4  -5   1       27.70       28.26      4.93 o 
   5  -5   1      700.85      768.97     34.91 o 
   6  -5   1       85.57       80.98     15.53 o 
   7  -5   1       28.43       27.70     10.25 o 
   8  -5   1       45.80       44.54     15.43 o 
  -8  -4   1      269.57      287.53     17.44 o 
  -7  -4   1      595.80      619.33     27.11 o 
  -6  -4   1      282.34      274.32     12.48 o 
  -5  -4   1        6.60        8.13      4.18 o 
  -4  -4   1      286.70      221.47     53.88 o 
  -2  -4   1     1276.60     1260.53     24.53 o 
  -1  -4   1      717.64      691.15     19.56 o 
   0  -4   1      533.02      522.60     12.33 o 
   1  -4   1     2174.57     2308.90     82.55 o 
   2  -4   1     3558.02     3689.26     27.37 o 
   3  -4   1     1008.34     1108.07     15.39 o 
   4  -4   1     1273.13     1363.51     50.67 o 
   5  -4   1       94.87      115.95     17.94 o 
   6  -4   1      328.68      321.25     19.79 o 
   7  -4   1       25.57       21.35      9.11 o 
   8  -4   1        1.39        6.04      7.79 o 
  -8  -3   1        0.68        3.37      3.91 o 
  -7  -3   1      143.54      134.85     14.04 o 
  -6  -3   1       31.68       24.51      7.85 o 
  -5  -3   1       77.72       88.90     10.06 o 
  -4  -3   1      763.16      829.90     23.34 o 
  -3  -3   1      584.98      606.60     14.67 o 
  -1  -3   1      224.36      232.97      8.76 o 
   0  -3   1       10.13       13.54      2.44 o 
   1  -3   1       39.19       34.73      3.01 o 
   2  -3   1      458.07      485.43      6.68 o 
   3  -3   1       10.25        8.72      2.56 o 
   4  -3   1       20.64       26.01      8.83 o 
   5  -3   1       44.48       35.32     10.68 o 
   6  -3   1      154.98      162.01     18.82 o 
   7  -3   1       96.90       85.92     18.37 o 
   8  -3   1       31.18       25.64     11.99 o 
  -9  -2   1       95.20       90.57     18.27 o 
  -8  -2   1      141.35      140.18     12.47 o 
  -7  -2   1      223.63      219.99     28.42 o 
  -6  -2   1      255.22      254.32     17.51 o 
  -5  -2   1      149.87      133.04     18.05 o 
  -4  -2   1       14.14       10.69      4.16 o 
  -3  -2   1     3208.90     3263.97     28.85 o 
  -2  -2   1       73.57       64.79      4.38 o 
   0  -2   1     2341.90     2243.36     24.71 o 
   1  -2   1       15.56       12.50      2.95 o 
   2  -2   1      631.77      632.85      6.34 o 
   3  -2   1      105.19      120.39     11.51 o 
   4  -2   1        5.80        7.92      5.14 o 
   5  -2   1      113.55      102.16      7.14 o 
   6  -2   1      598.79      623.18     30.96 o 
   7  -2   1      249.87      269.02     22.28 o 
   8  -2   1      179.68      193.17     28.73 o 
   9  -2   1        1.18        7.09      8.14 o 
  -9  -1   1       31.99       25.02     10.33 o 
  -8  -1   1       57.75       58.68     11.18 o 
  -7  -1   1        5.33        1.78      5.66 o 
  -6  -1   1       27.25       20.89      7.99 o 
  -5  -1   1      321.00      312.44     19.42 o 
  -4  -1   1      174.12      166.70     13.93 o 
  -3  -1   1     1277.44     1222.93     13.88 o 
  -2  -1   1    10703.96    10581.52    560.50 o 
  -1  -1   1      370.39      386.16      8.89 o 
   1  -1   1      437.80      556.85     10.75 o 
   2  -1   1     1062.14     1043.54     10.40 o 
   3  -1   1      974.05      912.95      9.50 o 
   4  -1   1        3.14        0.76      1.51 o 
   5  -1   1      387.52      369.88     21.82 o 
   6  -1   1      778.52      785.92     24.47 o 
   7  -1   1     1084.11     1166.26     50.57 o 
   8  -1   1       35.30       41.18     14.23 o 
   9  -1   1       15.03       19.99     11.85 o 
  -9   0   1      181.14      180.78     51.61 o 
  -8   0   1       66.88       29.36     11.12 o 
  -7   0   1       62.96       60.54     11.94 o 
  -6   0   1      235.27      265.39     20.10 o 
  -5   0   1      333.85      315.80     21.96 o 
  -4   0   1       59.25       41.74      9.74 o 
  -3   0   1      509.23      480.78      8.41 o 
  -2   0   1      122.77      130.47      5.86 o 
   1   0   1      256.54      262.45      7.53 o 
   2   0   1     9553.24     9828.15    519.54 o 
   3   0   1     2523.66     2508.15     38.08 o 
   4   0   1        6.31        1.87      2.91 o 
   5   0   1      554.78      565.46     18.08 o 
   6   0   1      476.05      495.25     19.42 o 
   7   0   1      480.50      474.79     27.34 o 
   8   0   1        4.90        6.24      4.60 o 
   9   0   1        1.56        6.44      7.37 o 
  -9   1   1       14.69       13.99      8.19 o 
  -8   1   1        5.71       12.16     11.10 o 
  -7   1   1      103.17      100.36     13.44 o 
  -6   1   1      711.94      678.95     27.23 o 
  -5   1   1        2.16        2.00      3.22 o 
  -4   1   1        1.93        2.26      2.04 o 
  -3   1   1      457.72      459.02      7.39 o 
  -2   1   1      506.30      476.27      5.09 o 
  -1   1   1     5568.57     5413.01    351.79 o 
   1   1   1      585.05      606.40     11.08 o 
   2   1   1      650.96      718.90      9.78 o 
   3   1   1       48.66       40.35      5.18 o 
   4   1   1     3446.92     3553.47    122.34 o 
   5   1   1       76.43       85.23     14.39 o 
   6   1   1       81.60       61.16     13.91 o 
   7   1   1       10.51       15.98      8.08 o 
   8   1   1       57.21       39.70     17.39 o 
   9   1   1       32.04       27.94      9.40 o 
  -9   2   1        0.50        8.22      8.05 o 
  -8   2   1      266.48      259.37     26.75 o 
  -7   2   1      225.02      245.54     44.67 o 
  -6   2   1      349.75      362.50     31.51 o 
  -5   2   1        0.93        3.32      7.29 o 
  -4   2   1      160.49      129.33     14.05 o 
  -3   2   1      544.21      517.50     15.13 o 
  -2   2   1       70.42       90.13      4.89 o 
  -1   2   1    12495.94    13512.26   1011.56 o 
   0   2   1     1472.74     1531.04     32.99 o 
   1   2   1     1361.32     1477.87     11.71 o 
   2   2   1     1642.96     1624.45     14.17 o 
   3   2   1      530.44      631.14     17.98 o 
   4   2   1     1192.63     1188.44     39.93 o 
   5   2   1      359.22      333.34     24.14 o 
   6   2   1     1084.32     1121.87     38.69 o 
   7   2   1       18.70       23.45      9.22 o 
   8   2   1      141.70      184.88     30.42 o 
   9   2   1       26.03       32.29      9.09 o 
  -8   3   1      352.07      372.20     62.76 o 
  -7   3   1      370.80      419.71     65.50 o 
  -6   3   1      210.38      211.54     20.24 o 
  -5   3   1        1.13        4.57      6.80 o 
  -4   3   1      492.07      480.78     30.13 o 
  -3   3   1       50.88       62.73      7.21 o 
  -2   3   1     1516.07     1478.64     16.75 o 
  -1   3   1     1438.56     1398.65     28.14 o 
   1   3   1      885.57      935.67      8.43 o 
   2   3   1      508.99      495.02     10.21 o 
   3   3   1      115.43       73.46     19.16 o 
   4   3   1       93.13       84.63      8.28 o 
   6   3   1        3.17        7.29      5.07 o 
   7   3   1       84.27       96.25     19.11 o 
   8   3   1       50.46       62.89     11.39 o 
  -8   4   1      218.59      237.42     25.80 o 
  -7   4   1      192.32      195.11     19.70 o 
  -6   4   1      186.38      196.08     19.00 o 
  -5   4   1       25.14       16.94      8.28 o 
  -4   4   1       50.93       45.69     11.94 o 
  -3   4   1      961.60      991.70     69.92 o 
  -2   4   1      449.17      448.04     30.02 o 
  -1   4   1        3.62        3.29      2.05 o 
   0   4   1      498.57      540.83     10.47 o 
   1   4   1       44.32       31.07      4.59 o 
   2   4   1      723.98      769.87     14.49 o 
   3   4   1      294.76      308.89     15.06 o 
   4   4   1       35.14       17.76      5.34 o 
   5   4   1       24.78       27.86      8.30 o 
   6   4   1      253.41      257.75     14.08 o 
   7   4   1       25.48       23.29      7.52 o 
   8   4   1       38.69       41.10     12.67 o 
  -8   5   1       35.93       25.92      9.89 o 
  -7   5   1       15.68       13.49      7.05 o 
  -6   5   1       12.30       14.09      8.88 o 
  -5   5   1      113.56      104.67     13.68 o 
  -4   5   1       81.31       66.83      9.76 o 
  -3   5   1      116.70      115.57      8.71 o 
  -2   5   1      287.32      262.56     12.54 o 
  -1   5   1      298.31      309.13     11.98 o 
   0   5   1     2338.66     2355.04     29.03 o 
   1   5   1     1495.32     1628.51     31.28 o 
   2   5   1     4250.72     4234.03    116.60 o 
   3   5   1      558.02      570.96     21.12 o 
   4   5   1       22.86       25.01      6.43 o 
   5   5   1      132.06       76.80     33.95 o 
   6   5   1      391.11      374.36     14.15 o 
   7   5   1      116.86      114.68     20.47 o 
   8   5   1       41.64       48.28     12.17 o 
  -7   6   1      517.33      548.21     38.69 o 
  -6   6   1      344.37      368.98     28.88 o 
  -5   6   1      304.20      269.59     47.36 o 
  -4   6   1      351.91      349.33     23.44 o 
  -3   6   1      171.11      159.65     10.73 o 
  -2   6   1      112.05      112.70      7.38 o 
  -1   6   1      296.74      266.68     20.04 o 
   0   6   1      119.32      116.01      6.57 o 
   1   6   1     1100.53     1107.86     16.11 o 
   2   6   1      185.13      166.64      8.76 o 
   3   6   1        9.45        5.73      2.12 o 
   4   6   1      202.03      282.99     29.06 o 
   5   6   1      240.52      226.06     19.71 o 
   6   6   1      422.49      460.35     26.74 o 
   7   6   1       68.72       67.53     18.22 o 
  -7   7   1        6.10        5.54     14.29 o 
  -5   7   1       98.06       96.95      9.83 o 
  -4   7   1      150.12      160.75     10.15 o 
  -3   7   1      117.65      111.42      5.22 o 
  -2   7   1      102.97      125.64     17.63 o 
  -1   7   1       50.03       53.26     17.86 o 
   0   7   1      466.42      472.69     23.54 o 
   1   7   1      140.53      132.47      3.77 o 
   2   7   1       55.59       45.39      6.40 o 
   3   7   1      434.92      395.98     24.46 o 
   4   7   1      127.24      126.24     28.12 o 
   5   7   1      569.57      556.99     34.96 o 
   6   7   1      230.71      242.54     21.88 o 
  -6   8   1      105.80      106.59     21.15 o 
  -5   8   1      211.56      193.08     27.82 o 
  -4   8   1       20.55       16.57      5.53 o 
  -3   8   1       52.16       59.76     13.01 o 
  -2   8   1       61.29       66.60     14.09 o 
  -1   8   1      380.58      375.22     21.21 o 
   0   8   1      618.44      632.40     26.69 o 
   1   8   1       28.76       25.67      6.66 o 
   2   8   1      427.17      444.97     27.77 o 
   3   8   1        2.25       -5.96      6.58 o 
   4   8   1       14.92       14.69      6.26 o 
   5   8   1       15.41       17.89      8.28 o 
   6   8   1      117.04      120.54     20.10 o 
  -5   9   1      180.56      195.15     19.77 o 
  -4   9   1       15.42       15.80      8.58 o 
  -3   9   1        8.85        5.59      7.90 o 
  -2   9   1       35.20       43.99     11.47 o 
  -1   9   1      477.82      429.13     26.99 o 
   0   9   1       62.27       61.08     17.84 o 
   1   9   1       47.79       39.36      9.13 o 
   2   9   1       87.55       79.03     50.05 o 
   3   9   1       34.15       25.41     18.87 o 
   4   9   1        8.17        4.72      7.19 o 
   5   9   1      132.39      161.41     19.30 o 
  -4  10   1        3.84        5.56     12.56 o 
  -3  10   1       18.92       19.03      9.73 o 
  -2  10   1       17.35       13.25      7.06 o 
  -1  10   1      397.90      511.08     99.21 o 
   0  10   1       49.84       62.64     39.84 o 
   1  10   1      118.39      153.15     51.10 o 
   2  10   1      139.35      142.54     24.07 o 
   3  10   1      126.71      138.06     27.54 o 
  -1 -11   2       28.03       19.01     12.26 o 
   0 -11   2        3.35        4.75      5.70 o 
   1 -11   2       20.26       20.23      7.22 o 
  -3 -10   2       74.31       77.44     20.68 o 
  -2 -10   2       18.71       19.07      7.79 o 
  -1 -10   2        1.85        5.80      4.43 o 
   0 -10   2        3.30        4.09      4.59 o 
   1 -10   2       15.49       28.56      8.85 o 
   2 -10   2      158.86      168.69     18.81 o 
   3 -10   2      153.30      136.83     27.19 o 
   4 -10   2       39.78       44.59     14.89 o 
  -5  -9   2      144.00      134.64     31.91 o 
  -4  -9   2      133.67      138.02     14.36 o 
  -3  -9   2      146.88      175.65     15.77 o 
  -2  -9   2      182.27      180.52     16.01 o 
  -1  -9   2      304.36      314.41     16.59 o 
   0  -9   2      104.40      107.94     11.82 o 
   1  -9   2      339.09      305.45     17.14 o 
   2  -9   2      378.97      404.28     25.15 o 
   3  -9   2      346.27      336.05     26.84 o 
   4  -9   2      156.72      176.58     18.90 o 
   5  -9   2       88.85       89.80     20.68 o 
  -6  -8   2      458.55      498.20     17.27 o 
  -5  -8   2      645.36      645.86     33.96 o 
  -4  -8   2      189.48      181.47     10.45 o 
  -3  -8   2      124.48      121.69     10.20 o 
  -2  -8   2      509.15      477.33     15.39 o 
  -1  -8   2      555.50      602.17     25.34 o 
   0  -8   2       26.14       32.97      8.77 o 
   1  -8   2      140.35      150.83     14.28 o 
   2  -8   2        3.64        4.77      6.46 o 
   3  -8   2       19.48        7.92      7.38 o 
   4  -8   2       19.75       19.25      6.37 o 
   5  -8   2       39.30       17.52     14.25 o 
   6  -8   2        2.77        1.75     11.32 o 
  -7  -7   2       16.41       12.56      6.21 o 
  -6  -7   2        2.38        4.11      4.58 o 
  -5  -7   2        0.74        4.98      3.80 o 
  -4  -7   2       45.07       35.69      7.69 o 
  -3  -7   2      169.05      175.39     14.76 o 
  -2  -7   2      283.14      281.16     13.48 o 
  -1  -7   2      151.20      146.85      5.73 o 
   0  -7   2      855.55      910.99     38.66 o 
   1  -7   2      130.43      139.38     12.08 o 
   2  -7   2      271.49      286.03     21.95 o 
   3  -7   2       12.56        9.40      2.59 o 
   4  -7   2      619.95      637.87     16.97 o 
   5  -7   2       72.68       74.02     14.44 o 
   6  -7   2      261.12      261.85     28.98 o 
   7  -7   2      238.11      223.20     36.79 o 
  -7  -6   2       32.71       41.40     10.41 o 
  -6  -6   2      126.62      124.97     19.28 o 
  -5  -6   2        0.77        4.72      3.51 o 
  -4  -6   2      246.10      233.58     16.44 o 
  -3  -6   2      330.92      222.13     72.41 o 
  -2  -6   2       27.87       17.81      5.78 o 
  -1  -6   2      631.68      660.17      9.87 o 
   0  -6   2      169.96      153.48     14.41 o 
   1  -6   2      323.12      347.36     24.44 o 
   2  -6   2      166.17      178.96     19.97 o 
   3  -6   2      893.94      882.71     19.14 o 
   4  -6   2       48.43       44.01      8.94 o 
   5  -6   2       39.19       39.91     11.75 o 
   6  -6   2      117.83      115.42     17.29 o 
   7  -6   2        3.53        7.80      6.48 o 
  -8  -5   2        8.86       13.83      6.53 o 
  -7  -5   2       58.27       74.43     13.26 o 
  -6  -5   2       65.42       87.71     14.33 o 
  -5  -5   2        7.88        9.72      4.47 o 
  -3  -5   2       23.76        9.62      4.92 o 
  -2  -5   2      148.90      128.36      6.67 o 
  -1  -5   2     2905.28     3060.79     46.39 o 
   0  -5   2      433.44      404.94     26.99 o 
   1  -5   2      537.58      585.43     23.42 o 
   2  -5   2       90.05       92.72      5.22 o 
   3  -5   2       66.53       78.12      7.64 o 
   4  -5   2      738.01      702.85     20.13 o 
   5  -5   2      252.42      250.01     22.00 o 
   6  -5   2      117.39      125.25     16.93 o 
   7  -5   2       15.57       13.92      8.43 o 
   8  -5   2       71.17       68.75     16.71 o 
  -8  -4   2        0.75        2.97      3.86 o 
  -7  -4   2      341.24      375.22     20.99 o 
  -6  -4   2      134.40      141.76     13.23 o 
  -5  -4   2        1.67        3.31      3.70 o 
  -4  -4   2     1042.49     1108.82     24.13 o 
  -3  -4   2       16.71       26.99      7.01 o 
  -2  -4   2      598.07      593.08     12.04 o 
  -1  -4   2     1309.77     1353.61     13.33 o 
   0  -4   2      192.71      201.28      5.50 o 
   1  -4   2       47.97       39.95      5.66 o 
   2  -4   2       10.07        7.43      2.67 o 
   3  -4   2      957.74      924.21     13.06 o 
   4  -4   2     1629.45     1765.72     25.59 o 
   5  -4   2      928.72     1010.08     36.58 o 
   6  -4   2      113.65      129.06     20.22 o 
   7  -4   2        0.88        6.59      6.94 o 
   8  -4   2       24.58       20.18     10.03 o 
  -8  -3   2      171.94      205.41     15.51 o 
  -7  -3   2      645.67      665.46     22.66 o 
  -6  -3   2        9.07        6.63      4.57 o 
  -5  -3   2       47.70       54.44     10.51 o 
  -4  -3   2        1.05        1.25      3.24 o 
  -3  -3   2      762.55      801.27     18.05 o 
  -2  -3   2      567.35      611.32     11.78 o 
   0  -3   2      262.18      248.14      7.83 o 
   1  -3   2       70.17       70.15      4.61 o 
   2  -3   2      230.26      225.91      8.87 o 
   3  -3   2      898.46      937.55      8.61 o 
   4  -3   2     1044.31     1125.50    117.63 o 
   5  -3   2       32.07       32.23     12.54 o 
   6  -3   2        1.02        5.18      8.52 o 
   7  -3   2        1.50        7.34      9.59 o 
   8  -3   2       23.08       16.74     10.90 o 
  -9  -2   2        1.30        1.68      4.50 o 
  -8  -2   2      286.00      311.45     22.56 o 
  -7  -2   2      432.08      467.79     24.17 o 
  -6  -2   2        0.72        2.30      4.55 o 
  -5  -2   2      145.97      144.58     13.61 o 
  -4  -2   2     1006.89     1087.19     38.42 o 
  -3  -2   2     1920.16     1826.49     31.73 o 
  -2  -2   2      837.69      890.84     12.22 o 
  -1  -2   2     1268.62     1222.87     14.38 o 
   0  -2   2      416.33      425.28     10.34 o 
   1  -2   2      357.61      309.01      8.73 o 
   2  -2   2      491.34      477.93      5.52 o 
   3  -2   2      525.42      484.98     12.32 o 
   4  -2   2      455.83      452.24     23.75 o 
   5  -2   2      198.87      179.52     14.41 o 
   6  -2   2      175.37      180.56      6.62 o 
   7  -2   2      122.23      124.86     17.42 o 
   8  -2   2       70.44       74.92     17.26 o 
   9  -2   2       24.96       27.05     11.55 o 
  -9  -1   2       43.66       44.14     13.59 o 
  -8  -1   2       46.90       44.94     11.39 o 
  -7  -1   2      257.83      254.71     21.76 o 
  -6  -1   2        3.17       13.22      7.31 o 
  -5  -1   2      191.09      192.19     17.21 o 
  -4  -1   2     1088.27     1066.54     19.08 o 
  -3  -1   2      713.70      737.54      9.40 o 
  -2  -1   2      816.76      738.51     11.96 o 
  -1  -1   2     1091.30     1062.89      9.77 o 
   0  -1   2     9105.97     9017.88   1170.00 o 
   1  -1   2       12.50       24.46      3.98 o 
   2  -1   2     4901.74     4697.59     57.32 o 
   3  -1   2       57.08       47.21      5.57 o 
   4  -1   2      223.19      192.30     12.58 o 
   5  -1   2      761.53      778.66     16.17 o 
   6  -1   2      247.01      248.76     17.16 o 
   7  -1   2      514.23      547.56     45.75 o 
   8  -1   2       23.21       20.81      9.51 o 
   9  -1   2        6.07        1.03      8.27 o 
  -9   0   2      371.18      360.62     32.22 o 
  -8   0   2      192.63      184.17     29.78 o 
  -7   0   2      108.84      118.21     19.85 o 
  -6   0   2      142.52      137.01     13.59 o 
  -5   0   2      293.42      285.79     18.34 o 
  -4   0   2      454.57      365.48     32.25 o 
  -3   0   2       33.16       21.26      3.96 o 
  -2   0   2      637.57      611.37      7.86 o 
  -1   0   2       80.92      121.11      9.37 o 
   1   0   2     2330.31     2244.77     29.07 o 
   2   0   2    17238.46    18191.68   1174.87 o 
   3   0   2       21.04       23.86      3.93 o 
   4   0   2      382.40      450.73     23.99 o 
   5   0   2      686.35      732.79     17.03 o 
   6   0   2      352.66      358.51     24.88 o 
   7   0   2      401.55      425.74     35.44 o 
   8   0   2        0.45        4.76      5.99 o 
   9   0   2       12.83       17.76      7.98 o 
  -9   1   2        0.38        9.00      7.88 o 
  -8   1   2       23.76       16.67     11.50 o 
  -7   1   2       35.70       27.12      7.33 o 
  -6   1   2       55.98       50.82     11.93 o 
  -5   1   2        4.19        1.32      2.66 o 
  -4   1   2      102.31       94.36      8.68 o 
  -3   1   2       43.19       34.40      4.96 o 
  -2   1   2       17.61       17.50      2.94 o 
   0   1   2     3261.49     3286.79     36.84 o 
   1   1   2      343.34      374.13      5.14 o 
   2   1   2     5439.69     5156.49     38.21 o 
   3   1   2     2719.24     2626.76     54.36 o 
   4   1   2     7063.97     6644.81    170.28 o 
   5   1   2     1254.45     1348.07     57.53 o 
   6   1   2      846.07      871.48     33.35 o 
   7   1   2       93.25      106.32     14.83 o 
   8   1   2       21.49       27.22     11.08 o 
   9   1   2       53.19       45.99     13.41 o 
  -9   2   2        4.89       12.18     10.24 o 
  -8   2   2       34.87       26.48     12.84 o 
  -7   2   2      243.67      280.35     33.12 o 
  -6   2   2      421.14      424.86     58.47 o 
  -5   2   2       24.57       25.35     10.40 o 
  -4   2   2      614.33      622.58     17.34 o 
  -3   2   2       75.42       75.62      6.55 o 
  -2   2   2      290.06      238.30      7.56 o 
   0   2   2     1207.30     1264.44      9.78 o 
   1   2   2       99.42      121.15      6.31 o 
   2   2   2      656.12      638.05      6.78 o 
   3   2   2      113.10       55.34     11.91 o 
   4   2   2      169.68      156.18     10.94 o 
   5   2   2        3.86        7.01      6.62 o 
   6   2   2       64.95       48.33     13.95 o 
   7   2   2        1.32        3.39      6.03 o 
   8   2   2      253.50      266.44     24.35 o 
  -8   3   2      365.87      414.41     30.99 o 
  -7   3   2      299.55      323.36     33.92 o 
  -6   3   2       84.58       80.10     16.49 o 
  -5   3   2       50.29       43.60     11.29 o 
  -4   3   2      302.29      322.50     25.40 o 
  -2   3   2      781.82      778.85      8.34 o 
  -1   3   2     8291.38     3617.96   1760.35 o 
   0   3   2       16.66        9.45      2.72 o 
   1   3   2      128.31      131.45      9.33 o 
   2   3   2        5.71        6.51      2.56 o 
   3   3   2       68.43       56.63      4.31 o 
   4   3   2      533.20      477.47     47.60 o 
   5   3   2        6.47        7.17      3.28 o 
   6   3   2        3.59        3.93      5.00 o 
   7   3   2      285.04      311.48     16.08 o 
   8   3   2      128.01      118.73     20.50 o 
  -8   4   2      677.61      736.41     44.65 o 
  -7   4   2      320.71      342.99     30.17 o 
  -6   4   2        7.18       11.31     11.66 o 
  -5   4   2       31.06       25.45     11.16 o 
  -4   4   2      303.99      294.60     16.34 o 
  -3   4   2       28.43       30.97      6.33 o 
  -2   4   2     1182.24     1261.24     24.07 o 
  -1   4   2      494.43      630.45     29.25 o 
   0   4   2      329.78      336.51      8.05 o 
   1   4   2       79.55       62.49      4.69 o 
   3   4   2      103.56       92.18      5.35 o 
   4   4   2      248.14      225.64     15.87 o 
   5   4   2       13.37        8.19      4.13 o 
   6   4   2        1.36        5.60      3.96 o 
   7   4   2      177.48      178.65     13.28 o 
   8   4   2       90.52      110.68     21.84 o 
  -8   5   2       32.61       32.60     13.19 o 
  -7   5   2       11.02        8.02      5.33 o 
  -6   5   2      139.60      136.91     20.86 o 
  -5   5   2        6.24        6.46      7.15 o 
  -4   5   2      215.36      237.73     18.08 o 
  -3   5   2      145.92      144.15      9.89 o 
  -2   5   2        7.99        4.36      1.89 o 
  -1   5   2      114.12      117.85      5.54 o 
   0   5   2     1125.01     1079.65     12.61 o 
   1   5   2        1.00        1.77      1.37 o 
   2   5   2     1252.75     1222.24     39.44 o 
   3   5   2      586.40      599.25     16.47 o 
   4   5   2      540.12      508.99     19.13 o 
   5   5   2      475.42      477.76     14.37 o 
   6   5   2      160.55      164.84     22.52 o 
   7   5   2      132.36       91.37     24.80 o 
  -7   6   2       32.27       36.33     12.15 o 
  -6   6   2      136.72      156.08     21.68 o 
  -5   6   2      580.52      644.67     40.44 o 
  -4   6   2      685.71      706.66     23.43 o 
  -3   6   2       74.48       67.24      9.00 o 
  -2   6   2        5.86        4.14      1.79 o 
  -1   6   2      171.97      171.96      9.20 o 
   0   6   2      104.74       96.07      6.85 o 
   1   6   2     1098.06     1009.71    162.69 o 
   2   6   2       26.49       32.35      7.46 o 
   3   6   2      724.64      708.71     27.28 o 
   4   6   2       64.25       66.33     27.05 o 
   5   6   2      153.99      148.48     19.32 o 
   6   6   2        0.61        4.52      7.74 o 
   7   6   2        2.15        1.80      6.53 o 
  -7   7   2        8.09        9.08     19.89 o 
  -6   7   2      103.90       85.66     15.80 o 
  -5   7   2       39.92       43.86      9.09 o 
  -4   7   2      111.04      108.80     10.57 o 
  -3   7   2        0.78        2.38      3.87 o 
  -2   7   2       27.34       26.63      7.29 o 
  -1   7   2      357.92      374.73     28.31 o 
   0   7   2      262.22      248.38     11.78 o 
   1   7   2      369.50      367.36     13.95 o 
   2   7   2      697.44      620.12     41.65 o 
   3   7   2        1.52        5.29      5.80 o 
   4   7   2      215.75      217.90     17.58 o 
   5   7   2      135.83      148.79     28.33 o 
   6   7   2      234.10      281.77     28.67 o 
  -6   8   2      114.77      129.87     26.64 o 
  -5   8   2      156.56      153.68     24.60 o 
  -4   8   2       77.77       76.77     12.81 o 
  -3   8   2      208.72      186.82     24.85 o 
  -2   8   2       33.49       44.06     13.76 o 
  -1   8   2       70.05       84.06     12.71 o 
   0   8   2      104.99       83.51      8.99 o 
   1   8   2        1.16        3.10      3.18 o 
   2   8   2      329.67      322.02     12.75 o 
   3   8   2       19.58        1.55      6.71 o 
   4   8   2       12.86       12.04      7.40 o 
   5   8   2      330.23      338.28     25.07 o 
  -5   9   2      148.56      153.91     20.09 o 
  -4   9   2       67.66       57.56     15.15 o 
  -3   9   2      233.52      214.85     33.49 o 
  -2   9   2       36.72       36.92     13.22 o 
  -1   9   2      360.43      377.41     43.96 o 
   0   9   2      120.23      157.72     18.85 o 
   1   9   2      239.39      228.93     24.96 o 
   2   9   2      651.71      643.25     74.11 o 
   3   9   2        7.31        7.28      7.25 o 
   4   9   2       17.41       17.98     11.39 o 
  -3  10   2        9.09        6.72      8.49 o 
  -2  10   2       57.33       65.86     14.24 o 
  -1  10   2      127.01      120.35     40.23 o 
   0  10   2        1.92        8.69     10.89 o 
   1  10   2       99.04      112.27     38.50 o 
   2  10   2       35.11       40.09     15.16 o 
   3  10   2      185.63      135.63     47.26 o 
  -1 -11   3       61.19       24.78     11.72 o 
   0 -11   3       28.54       27.83      8.15 o 
   1 -11   3       10.87       14.48      6.12 o 
  -3 -10   3      128.43      126.74     20.08 o 
  -2 -10   3        1.53        2.58      3.65 o 
  -1 -10   3       58.90       56.85     11.42 o 
   0 -10   3       75.24       79.86     11.94 o 
   1 -10   3      132.56      128.18     15.08 o 
   2 -10   3      185.97      215.85     13.53 o 
   3 -10   3      180.93      201.96     21.61 o 
   4 -10   3       57.10       64.03     15.29 o 
  -5  -9   3       32.12       42.32     14.67 o 
  -4  -9   3      329.84      322.46     45.51 o 
  -3  -9   3      388.59      349.11     57.56 o 
  -2  -9   3       25.41       15.62      8.29 o 
  -1  -9   3      202.41      214.56     15.87 o 
   0  -9   3       11.34        8.54      4.74 o 
   1  -9   3      286.46      332.52     23.88 o 
   2  -9   3      114.32      128.48     13.27 o 
   3  -9   3      115.63      121.02     14.47 o 
   4  -9   3      137.38      118.02     40.22 o 
   5  -9   3      150.26      174.95     42.64 o 
  -6  -8   3        4.03        7.04      4.06 o 
  -5  -8   3      341.52      335.31     19.47 o 
  -4  -8   3      553.65      549.67     25.01 o 
  -3  -8   3      267.10      275.60     12.57 o 
  -2  -8   3      271.64      282.68      9.68 o 
  -1  -8   3        3.13        2.89      1.32 o 
   0  -8   3      421.70      444.35     26.37 o 
   1  -8   3       11.55        8.81      6.37 o 
   2  -8   3      245.42      271.95     16.01 o 
   3  -8   3       97.53       80.82     13.38 o 
   4  -8   3      249.66      250.84     24.38 o 
   5  -8   3       64.13       91.93     35.85 o 
   6  -8   3       20.42       11.91     17.61 o 
  -7  -7   3      139.23      125.11     17.52 o 
  -6  -7   3       51.59       49.10     13.13 o 
  -5  -7   3      662.82      685.32     49.96 o 
  -4  -7   3      151.26      138.43     25.46 o 
  -3  -7   3       60.30       52.51     12.54 o 
  -2  -7   3      244.12      244.93     11.74 o 
  -1  -7   3       70.53       68.16      3.91 o 
   0  -7   3      165.67      150.25     11.21 o 
   1  -7   3      126.38      157.80     17.94 o 
   2  -7   3        1.07        3.32      5.65 o 
   3  -7   3      295.13      223.65     22.54 o 
   4  -7   3      236.91      239.63     10.60 o 
   5  -7   3        2.50        6.64      4.60 o 
   6  -7   3      124.49      112.50     26.03 o 
   7  -7   3      107.19      104.23     36.64 o 
  -7  -6   3       26.30       23.74      7.05 o 
  -6  -6   3      236.26      270.91     18.40 o 
  -5  -6   3       22.42       28.55      6.64 o 
  -4  -6   3      393.47      389.72     26.32 o 
  -3  -6   3      448.06      433.52     29.85 o 
  -2  -6   3      368.12      330.58     22.22 o 
  -1  -6   3      900.93      938.96     13.15 o 
   0  -6   3      159.01      145.13     15.68 o 
   1  -6   3        1.57        3.35      5.85 o 
   2  -6   3        0.92        1.31      0.85 o 
   3  -6   3      626.08      644.29     14.38 o 
   4  -6   3        3.63        4.07      2.19 o 
   5  -6   3       16.49       12.96      7.51 o 
   6  -6   3      127.19      144.32     19.39 o 
   7  -6   3        7.59       10.11      7.47 o 
  -8  -5   3      162.70      173.35     21.15 o 
  -7  -5   3       62.65       70.31     13.44 o 
  -6  -5   3       27.29       42.48      9.11 o 
  -5  -5   3        5.47        5.08      4.20 o 
  -4  -5   3      608.83      623.76     17.49 o 
  -3  -5   3      135.11      131.70     11.28 o 
  -2  -5   3       80.33       66.60      5.35 o 
  -1  -5   3      913.53      895.77     15.83 o 
   0  -5   3       43.22       35.94      3.94 o 
   1  -5   3      407.73      388.44     16.89 o 
   2  -5   3      554.82      610.40     12.91 o 
   3  -5   3     1622.38     1702.08     29.00 o 
   4  -5   3      278.18      290.85     18.96 o 
   5  -5   3       15.91       17.02      9.96 o 
   6  -5   3      643.26      641.13     39.07 o 
   7  -5   3       18.14       11.98      8.10 o 
   8  -5   3      298.00      307.95     22.58 o 
  -8  -4   3        0.80        5.38      3.87 o 
  -7  -4   3        1.39        3.58      3.81 o 
  -6  -4   3      508.53      485.07     19.25 o 
  -5  -4   3       18.79       14.93      5.76 o 
  -4  -4   3      618.77      606.73     13.17 o 
  -3  -4   3       71.24       82.44      7.11 o 
  -2  -4   3      744.65      756.04     11.62 o 
  -1  -4   3      437.64      428.09      8.87 o 
   0  -4   3       73.92       72.65      6.01 o 
   1  -4   3      439.95      494.72     11.26 o 
   2  -4   3       52.19       32.09      5.34 o 
   3  -4   3       18.61       14.11      3.81 o 
   4  -4   3       13.83       18.16      4.57 o 
   5  -4   3       65.46       64.72     17.71 o 
   6  -4   3        1.73        9.34      8.42 o 
   7  -4   3      130.00      129.03     17.21 o 
   8  -4   3       10.21       12.05     10.47 o 
  -8  -3   3      141.57      151.28     24.61 o 
  -7  -3   3      281.80      310.72     17.46 o 
  -6  -3   3        9.96       13.28      5.32 o 
  -5  -3   3     1569.60     1607.50     38.48 o 
  -4  -3   3     1438.73     1407.44     20.34 o 
  -3  -3   3      466.89      479.25     11.66 o 
  -2  -3   3      658.67      629.36     10.91 o 
  -1  -3   3     1167.46     1133.78     20.88 o 
   0  -3   3      704.61      869.86     15.57 o 
   1  -3   3     1349.64     1319.20     15.94 o 
   2  -3   3      620.87      720.04     14.33 o 
   3  -3   3      772.56      736.80     11.10 o 
   4  -3   3     1592.81     1621.00     53.32 o 
   5  -3   3      869.23      810.98     46.39 o 
   6  -3   3      440.18      425.83     21.10 o 
   7  -3   3       41.36       32.37     11.78 o 
   8  -3   3       20.31       17.98      9.85 o 
  -9  -2   3        7.80       14.34      8.69 o 
  -8  -2   3      260.49      267.08     33.24 o 
  -7  -2   3       76.70       77.81     12.83 o 
  -6  -2   3       16.86       14.22      5.97 o 
  -5  -2   3      347.92      373.46     24.31 o 
  -4  -2   3        8.16        4.79      3.43 o 
  -3  -2   3      200.28      207.11      9.39 o 
  -2  -2   3      353.86      346.71      9.40 o 
  -1  -2   3       63.40       50.23      3.09 o 
   0  -2   3     4740.54     4691.99     44.00 o 
   1  -2   3       43.43       39.46      5.03 o 
   2  -2   3     2045.43     1849.63     15.13 o 
   3  -2   3      604.98      597.49     13.77 o 
   4  -2   3      725.49      789.87     17.48 o 
   5  -2   3      358.94      344.38     22.12 o 
   6  -2   3       68.74       59.68     10.65 o 
   7  -2   3        7.80        5.80      6.10 o 
   8  -2   3       19.08        8.21      7.06 o 
   9  -2   3      108.87      109.77     19.75 o 
  -9  -1   3       48.94       49.36     15.80 o 
  -8  -1   3       63.89       67.68     16.01 o 
  -7  -1   3      269.41      267.39     44.25 o 
  -6  -1   3        3.28        5.48      5.22 o 
  -5  -1   3      515.68      511.63     24.93 o 
  -4  -1   3     1409.68     1482.54     23.09 o 
  -3  -1   3      775.02      773.96     10.61 o 
  -2  -1   3     2042.75     1937.16     12.50 o 
  -1  -1   3       60.59       43.87      4.08 o 
   0  -1   3     1552.03     1683.83     13.16 o 
   1  -1   3     3829.20     3874.57     31.83 o 
   2  -1   3       24.03       23.76      3.22 o 
   3  -1   3     1082.75     1056.26     18.41 o 
   4  -1   3       62.22       50.45      5.75 o 
   5  -1   3      423.36      415.49     27.75 o 
   6  -1   3       49.02       44.83     10.45 o 
   7  -1   3       16.11       19.72      9.46 o 
   8  -1   3        2.46        6.10      6.02 o 
   9  -1   3       14.94       13.56      8.05 o 
  -9   0   3        0.75        5.38      7.00 o 
  -8   0   3      175.92      157.93     25.12 o 
  -7   0   3       86.40       80.28     17.90 o 
  -6   0   3      511.11      496.85     21.20 o 
  -5   0   3      180.77      177.02     21.94 o 
  -4   0   3     1195.95     1193.26     26.63 o 
  -3   0   3      189.07      191.79     14.39 o 
  -2   0   3      411.25      389.08      6.36 o 
  -1   0   3      183.63      231.97      6.86 o 
   0   0   3       74.37       83.67      6.18 o 
   1   0   3     2271.52     2047.74     22.64 o 
   2   0   3     1229.08     1317.37      9.82 o 
   3   0   3      427.12      482.81     19.99 o 
   4   0   3      396.85      414.96     22.12 o 
   5   0   3      161.28      153.88     13.30 o 
   6   0   3      166.15      163.03     32.62 o 
   7   0   3      171.76      185.91     25.33 o 
   8   0   3        0.47        5.15      5.70 o 
   9   0   3       52.21       41.03     11.94 o 
  -9   1   3       37.00       26.05     10.51 o 
  -8   1   3       63.61       53.32     18.36 o 
  -7   1   3       97.25       84.54      7.76 o 
  -6   1   3      142.48      127.64     10.34 o 
  -5   1   3       16.46       14.85      4.82 o 
  -4   1   3        4.68        8.07      4.82 o 
  -3   1   3      705.53      683.80     23.96 o 
  -2   1   3      331.04      287.18      9.70 o 
  -1   1   3      519.19      516.21     11.83 o 
   0   1   3      907.83      773.71      6.94 o 
   1   1   3     1700.35     1827.04     17.65 o 
   2   1   3      526.48      491.05      6.51 o 
   3   1   3      363.90      413.28     12.06 o 
   4   1   3      906.75      912.45     18.58 o 
   5   1   3     2098.61     2194.74     49.63 o 
   6   1   3     5514.94     5727.85   1265.96 o 
   7   1   3      406.03      430.06     28.12 o 
   8   1   3       86.39      102.25     14.46 o 
   9   1   3      112.63      119.66     20.56 o 
  -9   2   3        1.56        8.43      9.82 o 
  -8   2   3        6.52        7.44      8.19 o 
  -7   2   3      166.98      176.57     24.14 o 
  -6   2   3      160.30      132.53     15.03 o 
  -5   2   3       50.29       41.64      3.48 o 
  -4   2   3      259.06      263.69     14.86 o 
  -3   2   3      587.77      592.79     13.62 o 
  -2   2   3     1444.99     1560.29     29.27 o 
  -1   2   3     5894.58     6083.61    262.87 o 
   0   2   3       57.11       61.22      3.65 o 
   1   2   3      462.92      480.28      6.20 o 
   2   2   3      172.90      188.28      6.86 o 
   3   2   3      498.13      623.94     15.99 o 
   4   2   3      461.95      404.48     30.94 o 
   5   2   3     1429.62     1440.91     49.93 o 
   6   2   3      132.08      107.41     14.64 o 
   7   2   3       52.26       20.84      8.32 o 
   8   2   3      429.49      363.97     26.70 o 
  -8   3   3       15.19       19.47     10.60 o 
  -7   3   3      225.45      230.28     24.10 o 
  -6   3   3       71.59       71.44     15.46 o 
  -5   3   3        1.57        8.13      9.29 o 
  -4   3   3      230.15      216.56     21.38 o 
  -3   3   3        6.59        7.40      2.92 o 
  -2   3   3     2726.16     2933.53     65.29 o 
  -1   3   3     7729.81     3393.61   1762.91 o 
   0   3   3      751.45      801.41     13.40 o 
   1   3   3     1012.06     1013.72      8.72 o 
   2   3   3       55.17       53.04      6.93 o 
   3   3   3        0.95        1.03      1.10 o 
   4   3   3      693.68      732.72     13.42 o 
   5   3   3      554.07      519.56     67.49 o 
   6   3   3       78.95       83.92     22.65 o 
   7   3   3        4.83        5.24      5.40 o 
   8   3   3      173.86      193.68     27.26 o 
  -8   4   3        2.87        9.33      8.07 o 
  -7   4   3       99.66       97.28     21.75 o 
  -6   4   3       13.44       18.29     10.36 o 
  -5   4   3       93.41       98.40     25.06 o 
  -4   4   3        1.61        2.56      2.57 o 
  -3   4   3       19.01       15.22      3.76 o 
  -1   4   3       73.32       77.75      5.43 o 
   1   4   3       42.08       48.67      3.88 o 
   2   4   3      432.20      377.58     31.93 o 
   3   4   3      275.85      269.40     18.60 o 
   4   4   3      483.34      494.47     19.53 o 
   5   4   3       58.53       54.43     12.90 o 
   6   4   3        0.70        2.64      3.84 o 
   7   4   3      166.96      194.15     17.17 o 
   8   4   3       20.93       22.80      7.80 o 
  -8   5   3      524.95      512.38     33.07 o 
  -7   5   3     1361.07     1500.78     47.29 o 
  -6   5   3      183.33      234.73     43.22 o 
  -5   5   3      369.18      420.96     25.44 o 
  -4   5   3       38.55       29.24      7.53 o 
  -3   5   3      150.78      137.22      9.33 o 
  -2   5   3     1876.24     1924.31     25.67 o 
  -1   5   3      178.19      140.74      6.24 o 
   0   5   3       41.56       45.41      4.91 o 
   1   5   3      871.79      867.21     11.95 o 
   2   5   3       46.00       35.84      5.85 o 
   3   5   3      161.22      152.10     13.96 o 
   4   5   3       46.83       42.85     12.92 o 
   5   5   3       11.55       12.45      6.93 o 
   6   5   3       19.06       16.67      6.52 o 
   7   5   3      148.11      165.28     26.78 o 
  -7   6   3       21.79       12.58      6.61 o 
  -6   6   3       25.16       16.22      7.23 o 
  -5   6   3      378.24      386.91     28.14 o 
  -4   6   3        0.71       -0.42      2.57 o 
  -3   6   3       33.34       38.85      6.58 o 
  -2   6   3       14.62       17.01      4.20 o 
  -1   6   3      197.06      196.90     10.69 o 
   0   6   3       86.53       84.96      5.65 o 
   1   6   3      315.12      309.59     14.07 o 
   2   6   3      367.43      336.37     21.09 o 
   3   6   3       17.92       18.01      6.35 o 
   4   6   3      190.56      206.27     21.61 o 
   5   6   3      389.18      402.57     30.09 o 
   6   6   3      274.83      299.78     36.38 o 
   7   6   3       35.94       40.55     13.72 o 
  -7   7   3       27.12       24.21     17.71 o 
  -6   7   3       22.28       19.90      7.36 o 
  -5   7   3      212.75      221.08     15.44 o 
  -4   7   3      124.04      144.25     17.77 o 
  -3   7   3      222.29      225.29     10.02 o 
  -2   7   3       56.01       50.13      7.44 o 
  -1   7   3      129.47      127.02      5.16 o 
   0   7   3      346.79      327.45     14.00 o 
   1   7   3      806.57      793.64     51.60 o 
   2   7   3      225.46      221.71     22.98 o 
   3   7   3       15.91       12.75      7.99 o 
   4   7   3      289.90      300.82     22.67 o 
   5   7   3      217.26      185.86     24.38 o 
   6   7   3       87.63       93.57     21.71 o 
  -6   8   3      100.27       98.06     24.15 o 
  -5   8   3      124.58      131.25     19.05 o 
  -4   8   3       57.10       55.74     13.63 o 
  -3   8   3       39.00       44.56     13.83 o 
  -2   8   3      111.43      111.82     13.70 o 
  -1   8   3      164.63      155.05     13.36 o 
   0   8   3      237.98      212.24     16.93 o 
   1   8   3      207.97      190.07      7.51 o 
   2   8   3       63.65       67.28     21.79 o 
   3   8   3       37.39       25.79     11.31 o 
   4   8   3      137.44      128.15     25.18 o 
   5   8   3      357.61      345.02     30.70 o 
  -5   9   3       49.86       64.01     15.28 o 
  -4   9   3       59.88       64.74     23.27 o 
  -3   9   3      118.31      116.65     15.06 o 
  -2   9   3       97.87       84.25     11.76 o 
  -1   9   3      262.93      254.31     17.19 o 
   0   9   3       35.18       43.66     20.84 o 
   1   9   3       59.20       79.32     51.99 o 
   2   9   3      247.30      250.58     33.33 o 
   3   9   3        9.56       12.95     11.06 o 
   4   9   3      421.21      452.24     28.71 o 
  -3  10   3       24.01       10.82      7.66 o 
  -2  10   3      108.78      124.05     34.70 o 
  -1  10   3       47.91       53.55     29.56 o 
   0  10   3        5.73        1.65      9.52 o 
   1  10   3       49.41       48.07     27.75 o 
   2  10   3       65.59       66.61     18.37 o 
  -1 -11   4       34.08       26.03      8.19 o 
   0 -11   4       53.29       54.94      9.01 o 
   1 -11   4        0.53        3.58      4.51 o 
  -3 -10   4      281.66      285.98     34.24 o 
  -2 -10   4        7.16        3.80      5.13 o 
  -1 -10   4       31.10       38.73     12.09 o 
   0 -10   4       25.63       38.93     11.67 o 
   1 -10   4       76.67       94.97     17.96 o 
   2 -10   4      455.43      436.20     25.06 o 
   3 -10   4      145.87      132.77     17.50 o 
   4 -10   4       17.31       24.41      8.58 o 
  -5  -9   4      332.47      381.54     36.20 o 
  -4  -9   4       95.59       88.20     18.06 o 
  -3  -9   4       91.05       93.46     10.02 o 
  -2  -9   4        9.86        9.84      7.31 o 
  -1  -9   4        1.26        3.25      4.24 o 
   0  -9   4       30.75       39.15      9.40 o 
   1  -9   4      153.29      153.18     13.87 o 
   2  -9   4      318.06      290.59     23.58 o 
   3  -9   4       36.93       38.20      9.50 o 
   4  -9   4        0.52       -0.02      7.77 o 
   5  -9   4        9.97       14.73     22.28 o 
  -6  -8   4       51.95       34.71     10.32 o 
  -5  -8   4       94.96       36.45     21.81 o 
  -4  -8   4       56.56       49.73     10.77 o 
  -3  -8   4       46.60       42.35      9.47 o 
  -2  -8   4        9.64        5.08      3.72 o 
  -1  -8   4       19.17       14.78      5.09 o 
   0  -8   4       74.75       94.89     18.50 o 
   1  -8   4      126.81      147.74     13.69 o 
   2  -8   4      666.16      700.68     40.33 o 
   3  -8   4       27.49       22.38      7.56 o 
   4  -8   4      218.88      212.42     22.16 o 
   5  -8   4      476.78      463.85     55.77 o 
   6  -8   4      347.52      424.87     47.82 o 
  -6  -7   4      239.85      212.71     12.53 o 
  -5  -7   4      421.74      437.77     34.41 o 
  -4  -7   4      755.97      822.24     35.82 o 
  -3  -7   4     1492.93     1470.57     44.39 o 
  -2  -7   4     1878.28     1642.93    162.41 o 
  -1  -7   4      250.78      248.21     12.19 o 
   0  -7   4      261.13      270.94     22.11 o 
   1  -7   4      281.33      303.99     21.15 o 
   2  -7   4       63.46       69.79     15.78 o 
   3  -7   4      696.95      692.45     16.67 o 
   4  -7   4        0.73        2.48      2.40 o 
   5  -7   4      436.73      462.47     19.81 o 
   6  -7   4       39.72       28.81      8.29 o 
   7  -7   4       28.15       11.08     11.44 o 
  -7  -6   4       11.96       10.92      5.62 o 
  -6  -6   4      319.81      286.39     18.71 o 
  -5  -6   4      117.03      107.79     12.41 o 
  -4  -6   4       89.03       85.64     12.12 o 
  -3  -6   4      480.83      480.17     28.77 o 
  -2  -6   4      287.38      271.71     14.51 o 
  -1  -6   4        0.96        2.95      2.06 o 
   0  -6   4        6.76        4.01      1.62 o 
   1  -6   4       43.47       39.06      2.52 o 
   2  -6   4      145.48      154.12      9.43 o 
   3  -6   4      244.41      272.76     15.20 o 
   4  -6   4      355.67      345.36     20.90 o 
   5  -6   4        9.17        6.93      2.99 o 
   6  -6   4      607.59      666.87     39.33 o 
   7  -6   4       68.83       63.77     15.91 o 
  -8  -5   4        6.50        7.23      4.68 o 
  -7  -5   4      102.43      106.87     16.75 o 
  -6  -5   4      191.39      195.65     14.12 o 
  -5  -5   4       42.85       50.81     10.67 o 
  -4  -5   4      274.32      292.90     18.89 o 
  -3  -5   4      436.27      408.95     21.10 o 
  -2  -5   4      390.06      389.12     14.70 o 
  -1  -5   4      645.53      681.85     34.57 o 
   0  -5   4       25.02       32.99      4.35 o 
   1  -5   4        4.18        6.26      1.69 o 
   2  -5   4      229.35      254.82     13.52 o 
   3  -5   4      769.21      780.89     12.73 o 
   4  -5   4        1.49        5.41      4.63 o 
   5  -5   4      365.45      352.04     12.92 o 
   6  -5   4       85.58       93.37     19.18 o 
   7  -5   4        2.50        5.49      7.19 o 
   8  -5   4      235.45      244.56     22.45 o 
  -8  -4   4       54.54       57.79      9.77 o 
  -7  -4   4      215.37      255.16     19.62 o 
  -6  -4   4       24.96       29.51      8.28 o 
  -5  -4   4       22.92       22.49      7.02 o 
  -4  -4   4       79.57       63.48      8.97 o 
  -3  -4   4       94.23       84.63      9.40 o 
  -2  -4   4     1201.28     1267.37     31.70 o 
  -1  -4   4      454.63      454.63     11.82 o 
   0  -4   4        3.51        4.61      2.13 o 
   1  -4   4       51.09       36.10      6.32 o 
   2  -4   4      909.94      966.75     22.84 o 
   3  -4   4     1134.51     1108.04     14.91 o 
   4  -4   4       23.96       12.84      3.26 o 
   5  -4   4      102.21       91.98     13.53 o 
   6  -4   4        7.75        5.35      7.04 o 
   7  -4   4        1.42        2.32      6.12 o 
   8  -4   4      169.88      179.37     22.52 o 
  -8  -3   4      245.03      275.30     17.20 o 
  -7  -3   4        9.69       17.44      6.38 o 
  -6  -3   4      116.86      104.43     13.21 o 
  -5  -3   4      470.50      505.75     23.36 o 
  -4  -3   4       31.96       27.11      6.51 o 
  -3  -3   4      615.96      598.74     12.87 o 
  -2  -3   4     5768.29     5784.98    103.41 o 
  -1  -3   4      163.93      151.91      5.38 o 
   0  -3   4      696.92      609.45      7.33 o 
   1  -3   4       77.77       73.36      7.75 o 
   2  -3   4     1860.49     1966.31     23.89 o 
   3  -3   4      737.90      739.16     11.54 o 
   4  -3   4      435.69      427.45     24.24 o 
   5  -3   4       81.80       78.34     13.27 o 
   6  -3   4       29.64       28.60     14.35 o 
   7  -3   4      466.40      474.80     27.22 o 
   8  -3   4      281.94      294.21     25.86 o 
  -8  -2   4       42.77       53.21     11.84 o 
  -7  -2   4       78.19       84.61     12.49 o 
  -6  -2   4       90.69       83.18     14.89 o 
  -5  -2   4      637.67      620.36     19.70 o 
  -4  -2   4       36.76       25.74      6.09 o 
  -3  -2   4      599.68      587.20     13.87 o 
  -2  -2   4      539.97      546.09      6.11 o 
  -1  -2   4      157.16      152.48      6.29 o 
   0  -2   4        6.92        4.40      1.17 o 
   1  -2   4        1.90        0.69      1.59 o 
   2  -2   4     1660.13     1756.05     22.86 o 
   3  -2   4      815.41      806.89     10.26 o 
   4  -2   4      718.82      708.14     13.29 o 
   5  -2   4       26.31       22.92      6.61 o 
   6  -2   4       23.18       24.49      7.73 o 
   7  -2   4       54.29       55.36     13.48 o 
   8  -2   4       15.69       13.70      7.16 o 
  -9  -1   4      147.06      139.73     18.61 o 
  -8  -1   4      677.92      662.87     70.23 o 
  -7  -1   4        5.78        6.77      5.72 o 
  -6  -1   4      181.96      182.79     16.32 o 
  -5  -1   4      243.38      234.04     22.02 o 
  -4  -1   4     1008.22      995.96     59.25 o 
  -3  -1   4     1278.47     1228.98     13.24 o 
  -2  -1   4      514.73      545.21      6.55 o 
  -1  -1   4      329.78      306.26      9.45 o 
   0  -1   4     1165.98     1206.72      9.68 o 
   1  -1   4     1400.91     1370.40     18.42 o 
   2  -1   4       55.47       63.73      5.15 o 
   3  -1   4     2829.96     2898.49     45.71 o 
   4  -1   4       22.86       19.64      5.36 o 
   5  -1   4      354.03      305.41     21.66 o 
   6  -1   4        4.42        3.90      2.52 o 
   7  -1   4        1.60        1.02      6.37 o 
   8  -1   4       55.54       69.42     14.31 o 
  -9   0   4       60.63       58.32     15.15 o 
  -8   0   4      146.25      152.37     35.76 o 
  -7   0   4      195.69      166.81     17.40 o 
  -6   0   4        3.02       10.32      7.06 o 
  -5   0   4      312.48      321.53     34.21 o 
  -4   0   4     1367.64     1296.50     24.58 o 
  -3   0   4      171.47      186.78      9.91 o 
  -2   0   4      307.64      311.57     11.64 o 
  -1   0   4        7.88        3.99      1.94 o 
   0   0   4        2.82       -1.51      2.72 o 
   1   0   4     1615.88     1494.98     14.15 o 
   2   0   4     1232.37     1091.85     10.20 o 
   3   0   4     1354.63     1350.78     17.36 o 
   4   0   4     3692.36     3744.54     64.34 o 
   5   0   4      173.69      187.13     22.39 o 
   6   0   4      541.68      538.24     25.82 o 
   7   0   4        0.58        9.30      9.73 o 
   8   0   4      112.64      130.92     21.74 o 
  -9   1   4      121.19      110.68     29.13 o 
  -8   1   4      135.86      133.42     21.48 o 
  -7   1   4      111.40       95.46      8.62 o 
  -6   1   4      478.30      474.47     28.25 o 
  -5   1   4     2443.95     2524.50     47.54 o 
  -4   1   4     1529.90     1541.37     22.65 o 
  -3   1   4      923.38      927.76     14.24 o 
  -2   1   4        5.23        6.73      2.29 o 
  -1   1   4      160.89      147.33      5.73 o 
   0   1   4      475.31      495.49      5.05 o 
   1   1   4      210.52      204.72      6.38 o 
   2   1   4      387.14      365.31      7.10 o 
   3   1   4        1.29        3.29      2.86 o 
   4   1   4       34.82       27.48      5.26 o 
   5   1   4       14.04        9.39      7.63 o 
   6   1   4       80.63       59.65     19.78 o 
   7   1   4       37.98       54.03     16.57 o 
   8   1   4        3.87        5.58      6.29 o 
  -8   2   4       10.94       13.48     10.67 o 
  -7   2   4       27.77       31.26     11.15 o 
  -6   2   4      123.75      122.77      5.92 o 
  -5   2   4       97.81       91.13      6.76 o 
  -4   2   4        5.51        2.87      2.26 o 
  -3   2   4        2.10        4.81      2.55 o 
  -2   2   4       38.63       51.02      5.27 o 
  -1   2   4      806.70      840.47     15.46 o 
   0   2   4       80.27       64.10      3.90 o 
   1   2   4       44.78       41.81      4.17 o 
   2   2   4        1.64        1.95      1.50 o 
   3   2   4       65.46       55.17      7.20 o 
   4   2   4      416.39      282.21    114.18 o 
   5   2   4      580.91      598.63     21.38 o 
   6   2   4     1535.87     1477.47     41.79 o 
   7   2   4      228.64      209.87     16.44 o 
   8   2   4      305.62      244.69     26.26 o 
  -8   3   4      120.17      123.65     19.47 o 
  -7   3   4       53.31       46.24     10.69 o 
  -6   3   4        7.10        6.96     10.72 o 
  -5   3   4       93.22      106.40     23.16 o 
  -4   3   4      126.06      119.54     11.25 o 
  -3   3   4       18.60       11.14      4.22 o 
  -2   3   4     3220.38     3359.38     39.82 o 
  -1   3   4      917.51      971.06     21.11 o 
   0   3   4      148.57      159.41      5.50 o 
   1   3   4      225.63      217.62      7.94 o 
   2   3   4      129.52      102.41     27.20 o 
   3   3   4      301.56      297.40     16.61 o 
   4   3   4      943.53      974.30     16.48 o 
   5   3   4      790.20      668.68     89.94 o 
   6   3   4      361.91      340.07     36.01 o 
   7   3   4       52.36       52.43     16.39 o 
   8   3   4        5.08        9.27      5.66 o 
  -8   4   4        0.50        5.57      5.61 o 
  -7   4   4       90.84       94.85     14.66 o 
  -6   4   4      140.00      145.31     31.06 o 
  -5   4   4      178.36      203.10     11.04 o 
  -4   4   4      213.84      221.94     18.89 o 
  -3   4   4       75.41       68.60      8.36 o 
  -2   4   4     5616.64     5765.32    130.12 o 
  -1   4   4      627.45      647.62     16.68 o 
   0   4   4       54.05       51.15      5.30 o 
   1   4   4      419.28      386.48     16.85 o 
   2   4   4        5.29        5.40      4.52 o 
   3   4   4      562.01      560.14     26.24 o 
   4   4   4      385.09      391.40     25.39 o 
   5   4   4      233.78      217.11      8.98 o 
   6   4   4       10.28       16.45      5.31 o 
   7   4   4      108.38       47.12     40.51 o 
   8   4   4        3.04        5.29      7.20 o 
  -8   5   4      104.09      107.00     21.79 o 
  -7   5   4       14.23       10.34      7.54 o 
  -6   5   4      248.83      298.09     45.89 o 
  -5   5   4      976.27     1086.51     57.41 o 
  -4   5   4      442.29      465.92     21.03 o 
  -3   5   4      964.98     1015.16     37.80 o 
  -2   5   4     2457.36     2675.85    627.98 o 
  -1   5   4       38.12       30.78      4.39 o 
   0   5   4      343.87      334.12     14.74 o 
   1   5   4       61.04       56.01      6.20 o 
   2   5   4       14.85       14.07      8.05 o 
   3   5   4      889.96      975.14     42.50 o 
   4   5   4        3.66        4.73      3.09 o 
   5   5   4       10.68        8.22      4.79 o 
   6   5   4        3.41        7.33      8.62 o 
   7   5   4       33.70       25.64     11.56 o 
  -7   6   4        0.97        1.43      5.79 o 
  -6   6   4       29.11       21.83      9.61 o 
  -5   6   4      140.39      138.09     14.83 o 
  -4   6   4      194.68      169.97     16.87 o 
  -3   6   4       73.65       64.12     13.42 o 
  -2   6   4       19.12       12.02      3.43 o 
  -1   6   4       23.97       26.75      5.63 o 
   0   6   4       84.94       93.24      5.55 o 
   1   6   4       81.16       69.30      2.87 o 
   2   6   4      160.16      137.81     16.52 o 
   3   6   4       85.34      100.82     38.04 o 
   4   6   4      227.21      243.12     41.09 o 
   5   6   4      112.72       90.26     30.06 o 
   6   6   4      580.86      638.53     44.14 o 
   7   6   4      140.90      170.95     27.35 o 
  -6   7   4       78.37       81.59     12.34 o 
  -5   7   4      232.81       23.24    133.31 o 
  -4   7   4       23.78       26.29      6.45 o 
  -3   7   4      123.25      127.38     10.77 o 
  -2   7   4      288.12      305.98     10.26 o 
  -1   7   4     1406.09     1347.46     32.42 o 
   0   7   4      586.74      516.74     21.37 o 
   1   7   4      265.14      256.52     11.12 o 
   2   7   4      239.79      242.89     17.73 o 
   3   7   4       45.73       43.82     18.50 o 
   4   7   4       26.56       27.74      9.90 o 
   5   7   4      161.72      154.15     28.35 o 
   6   7   4        5.00        8.55      7.74 o 
  -6   8   4       43.51       52.16     20.25 o 
  -5   8   4       62.35       71.54     18.42 o 
  -4   8   4        5.32        5.36      6.64 o 
  -3   8   4       16.63       12.28     10.24 o 
  -2   8   4       63.45       61.92     15.63 o 
  -1   8   4      115.12      117.80      7.80 o 
   0   8   4      259.99      243.79      9.10 o 
   1   8   4      119.47      137.64     18.55 o 
   2   8   4       38.59       33.33     15.54 o 
   3   8   4       56.97       62.59     18.67 o 
   4   8   4      192.31      217.51     37.77 o 
   5   8   4       94.99      102.53     21.11 o 
  -4   9   4       11.61        6.72     11.65 o 
  -3   9   4        4.21       11.97     10.38 o 
  -2   9   4       91.09       86.47     10.93 o 
  -1   9   4      124.12      122.27     23.31 o 
   0   9   4      247.36      286.53     56.05 o 
   1   9   4       98.71       89.80     18.09 o 
   2   9   4        7.83        7.57     10.11 o 
   3   9   4        5.15        1.15      8.81 o 
   4   9   4      260.21      239.90     23.53 o 
  -2  10   4       53.04       63.23     44.36 o 
  -1  10   4      153.20      184.38     58.68 o 
   0  10   4       25.55       37.23     15.32 o 
   1  10   4      176.97      220.73     62.35 o 
   2  10   4        0.80        7.49     21.24 o 
   0 -11   5      228.15      288.91     37.42 o 
  -3 -10   5      118.54      159.46     36.34 o 
  -2 -10   5       14.54       18.27      9.38 o 
  -1 -10   5      312.62      304.55     27.39 o 
   0 -10   5       18.06       14.44      6.04 o 
   1 -10   5       59.80       66.78     11.26 o 
   2 -10   5      309.91      290.72     25.56 o 
   3 -10   5       11.89       16.91      6.29 o 
  -5  -9   5      228.27      345.13     44.70 o 
  -4  -9   5      370.25      494.20     28.97 o 
  -3  -9   5       92.79      106.92     18.61 o 
  -2  -9   5      151.45      129.03      9.72 o 
  -1  -9   5        6.28        9.09      6.81 o 
   0  -9   5      101.00      109.82     15.37 o 
   1  -9   5       10.85       13.20      6.90 o 
   2  -9   5      486.17      514.20     31.82 o 
   3  -9   5        0.64        1.63      3.70 o 
   4  -9   5       55.32       57.51     18.69 o 
   5  -9   5        1.08       12.03     13.57 o 
  -6  -8   5      197.57      223.96     33.12 o 
  -5  -8   5      741.79      829.82     76.51 o 
  -4  -8   5      363.60      387.51     20.08 o 
  -3  -8   5      180.88      159.09     15.13 o 
  -2  -8   5      429.53      413.23     19.95 o 
  -1  -8   5        3.40        2.32      1.95 o 
   0  -8   5      283.42      293.35     14.81 o 
   1  -8   5      698.88      729.16     23.25 o 
   2  -8   5      102.42      111.71     16.55 o 
   3  -8   5      386.00      396.95     22.15 o 
   4  -8   5        4.99        7.18      6.34 o 
   5  -8   5      245.60      261.54     34.34 o 
   6  -8   5       33.65       60.28     40.42 o 
  -6  -7   5      250.13      277.33     28.33 o 
  -5  -7   5       93.66       90.83     11.06 o 
  -4  -7   5      276.04      316.06     19.59 o 
  -3  -7   5      215.10      219.03     15.01 o 
  -2  -7   5       93.90       97.05     10.53 o 
  -1  -7   5     1014.68      997.19     31.17 o 
   0  -7   5     1565.16     1552.52     36.62 o 
   1  -7   5     1053.75     1078.41     36.96 o 
   2  -7   5      284.71      313.73     16.68 o 
   3  -7   5       42.22       43.74      9.46 o 
   4  -7   5      343.24      334.74     11.66 o 
   5  -7   5      249.04      231.95     13.42 o 
   6  -7   5       67.13       98.44     41.85 o 
   7  -7   5       11.82       15.52     14.40 o 
  -7  -6   5       19.03       20.86      5.42 o 
  -6  -6   5      124.55      120.20     16.91 o 
  -5  -6   5      311.91      307.22     15.16 o 
  -4  -6   5       22.27       23.16      7.80 o 
  -3  -6   5      294.81      319.60     37.15 o 
  -2  -6   5       46.18       37.40      8.07 o 
  -1  -6   5      345.63      344.49     16.11 o 
   0  -6   5      126.65      131.91      7.13 o 
   1  -6   5       41.12       32.41      4.94 o 
   2  -6   5        1.87        3.13      2.48 o 
   3  -6   5      112.83      119.88      8.97 o 
   4  -6   5      270.53      259.57     17.02 o 
   5  -6   5      235.44      218.28     13.93 o 
   6  -6   5      249.96      293.97     28.39 o 
   7  -6   5       65.03       50.04     14.30 o 
  -7  -5   5       13.33       10.23      4.54 o 
  -6  -5   5      169.82      169.97     15.34 o 
  -5  -5   5      184.92      211.99     14.26 o 
  -4  -5   5      355.41      364.86     20.22 o 
  -3  -5   5      928.94      956.04     16.85 o 
  -2  -5   5      330.74      454.54     53.60 o 
  -1  -5   5      528.66      487.52     20.45 o 
   0  -5   5      106.72       88.02      5.82 o 
   1  -5   5       75.21       65.18      5.80 o 
   2  -5   5      290.21      300.82     16.83 o 
   3  -5   5      644.75      650.87     20.62 o 
   4  -5   5       45.55       37.11      8.00 o 
   5  -5   5      195.22      187.44     18.23 o 
   6  -5   5       13.27       12.83      7.72 o 
   7  -5   5        7.42        8.24      8.74 o 
   8  -5   5       28.88       24.94     10.46 o 
  -8  -4   5       77.11       76.06     12.02 o 
  -7  -4   5      133.35      149.32     18.06 o 
  -6  -4   5      224.73      238.79     14.68 o 
  -5  -4   5      780.43      801.55     24.66 o 
  -4  -4   5     1641.18     1676.89     37.76 o 
  -3  -4   5      431.55      435.46     20.84 o 
  -2  -4   5      669.89      681.12     14.33 o 
  -1  -4   5      344.57      335.87      8.91 o 
   0  -4   5        2.72        2.32      2.77 o 
   1  -4   5        5.03        1.57      1.52 o 
   2  -4   5      995.14     1029.77     20.14 o 
   3  -4   5      269.74      243.93     15.32 o 
   4  -4   5       57.28       52.52      8.20 o 
   5  -4   5     1002.58     1041.72     73.27 o 
   6  -4   5       66.95       82.34     23.09 o 
   7  -4   5       88.58       89.85     18.54 o 
   8  -4   5      408.52      403.80     32.26 o 
  -8  -3   5       15.00       17.49      6.26 o 
  -7  -3   5       48.68       61.09     10.37 o 
  -6  -3   5        2.63        4.75      4.79 o 
  -5  -3   5      362.26      362.13     23.16 o 
  -4  -3   5       22.36       29.60      6.39 o 
  -3  -3   5      116.67      133.46      8.07 o 
  -2  -3   5       40.52       24.49      4.41 o 
  -1  -3   5        4.05       16.28      4.18 o 
   0  -3   5      349.98      381.58     12.75 o 
   1  -3   5      136.71      160.17     10.09 o 
   2  -3   5     2441.32     2439.77     39.00 o 
   3  -3   5       32.87       39.83      6.81 o 
   4  -3   5      224.19      220.31     15.80 o 
   5  -3   5      226.16      215.26     15.69 o 
   6  -3   5       70.35       70.11     17.05 o 
   7  -3   5       67.14       67.44     16.76 o 
   8  -3   5        7.33       17.03     10.24 o 
  -8  -2   5       30.57       35.15      8.17 o 
  -7  -2   5        6.28        6.28      4.78 o 
  -6  -2   5       15.02       12.63      6.00 o 
  -5  -2   5      856.97      788.73     29.80 o 
  -4  -2   5       45.03       53.01     10.82 o 
  -3  -2   5     1029.57     1073.63     34.31 o 
  -2  -2   5     3429.22     3727.77     82.05 o 
  -1  -2   5     1313.85     1269.94     19.71 o 
   0  -2   5     1875.60     2034.08     15.99 o 
   1  -2   5      737.20      701.44      8.96 o 
   2  -2   5       19.12       17.10      3.07 o 
   3  -2   5     1532.48     1496.59     19.37 o 
   4  -2   5       96.41      105.04     11.85 o 
   5  -2   5      223.10      207.24     17.57 o 
   6  -2   5        7.68        8.36      3.74 o 
   7  -2   5      202.07      186.20     23.40 o 
   8  -2   5      115.92      130.56     17.28 o 
  -8  -1   5      219.38      237.09     34.12 o 
  -7  -1   5       74.49       65.26     11.06 o 
  -6  -1   5      901.66      949.39     42.89 o 
  -5  -1   5       25.89       24.86      7.57 o 
  -4  -1   5      269.79      240.89     16.45 o 
  -3  -1   5      445.95      467.97     13.77 o 
  -2  -1   5      754.96      634.24     14.08 o 
  -1  -1   5     1253.78     1360.39     24.60 o 
   0  -1   5       75.15       73.83      5.10 o 
   1  -1   5      177.41      162.15      6.66 o 
   2  -1   5     1122.10     1158.69      9.45 o 
   3  -1   5     1152.34     1243.81     24.93 o 
   4  -1   5     1060.54     1026.44     15.61 o 
   5  -1   5        3.78        4.16      6.30 o 
   6  -1   5       99.88      110.17     24.63 o 
   7  -1   5        0.99        5.57      6.78 o 
   8  -1   5      212.73      210.20     28.91 o 
  -8   0   5      206.95      214.05     31.75 o 
  -7   0   5       12.45        8.64      5.65 o 
  -6   0   5      197.72      167.01     26.32 o 
  -5   0   5       58.61       38.27     10.12 o 
  -4   0   5        2.84        2.75      3.48 o 
  -3   0   5     1697.66     1698.58     54.46 o 
  -2   0   5        2.05        2.23      2.56 o 
  -1   0   5     1357.65     1412.34     12.13 o 
   0   0   5      318.38      316.53     10.07 o 
   1   0   5      420.81      378.42      5.86 o 
   2   0   5     2151.47     2135.38     23.07 o 
   3   0   5     1059.09     1156.89     24.60 o 
   4   0   5      302.88      337.19     30.69 o 
   5   0   5      286.67      283.21     25.37 o 
   6   0   5      125.32      138.90     21.93 o 
   7   0   5       28.10       37.02     10.96 o 
   8   0   5      289.42      295.34     34.29 o 
  -8   1   5       82.94       85.30     19.84 o 
  -7   1   5        8.13        8.24      4.41 o 
  -6   1   5       68.17       67.10     14.04 o 
  -5   1   5      444.59      424.02     27.85 o 
  -4   1   5     1083.26     1101.16     22.72 o 
  -3   1   5     1992.86     2045.77     77.50 o 
  -2   1   5     2053.52     2101.08     56.15 o 
  -1   1   5       10.67       10.36      2.55 o 
   0   1   5      535.61      587.09      5.98 o 
   1   1   5      648.16      649.78     15.52 o 
   2   1   5      373.39      406.65     15.43 o 
   3   1   5       72.73       46.43      8.59 o 
   4   1   5      439.57      429.00     28.91 o 
   5   1   5      100.35       87.66     12.50 o 
   6   1   5       43.16       29.57     11.13 o 
   7   1   5       41.97       21.93      7.74 o 
   8   1   5      259.97      202.12     18.38 o 
  -8   2   5       48.79       43.87     12.54 o 
  -7   2   5       20.42       19.57      8.23 o 
  -6   2   5      103.71      101.53      8.86 o 
  -5   2   5      411.01      376.55     24.47 o 
  -4   2   5      337.72      357.13     23.99 o 
  -3   2   5      265.81      264.46     15.71 o 
  -2   2   5      298.15      332.64      9.69 o 
  -1   2   5      827.14      942.70     20.32 o 
   0   2   5        1.75        8.57      2.08 o 
   1   2   5      220.61      203.93      6.19 o 
   2   2   5       77.08       61.20      8.18 o 
   3   2   5       92.91       81.56      7.42 o 
   4   2   5      784.50      736.10     54.38 o 
   5   2   5      684.43      602.58     64.32 o 
   6   2   5      194.85      201.84     13.99 o 
   7   2   5        1.58        3.25      5.63 o 
   8   2   5      466.60      456.29     19.89 o 
  -8   3   5        4.41        4.36      6.70 o 
  -7   3   5      211.48      194.87     28.97 o 
  -6   3   5      163.51      170.75     32.17 o 
  -5   3   5      127.24      112.04     13.31 o 
  -4   3   5      277.01      299.31     19.45 o 
  -2   3   5      167.68      164.85      7.80 o 
  -1   3   5      190.47      187.88      6.30 o 
   0   3   5     1079.76     1109.40     11.50 o 
   1   3   5      383.28      376.64     12.53 o 
   2   3   5      116.23       89.69     10.53 o 
   3   3   5      239.53      209.85     15.15 o 
   4   3   5      706.56      696.69     18.13 o 
   5   3   5     1210.75     1300.11     77.18 o 
   6   3   5      104.80       36.22     59.70 o 
   7   3   5        6.02        2.45      5.59 o 
   8   3   5      117.00      120.89     22.43 o 
  -8   4   5      176.54      186.98     25.50 o 
  -7   4   5      357.65      399.22     57.82 o 
  -6   4   5       60.57       69.58     16.01 o 
  -5   4   5      105.09      121.07     17.06 o 
  -4   4   5       32.02       28.23      7.32 o 
  -3   4   5      415.96      415.54     30.50 o 
  -2   4   5     3062.71     3156.22     56.94 o 
  -1   4   5        1.68        3.69      2.31 o 
   0   4   5      180.51      177.64      7.00 o 
   1   4   5      682.17      626.35     20.60 o 
   2   4   5      137.14      144.00     17.61 o 
   3   4   5      734.92      745.03     27.32 o 
   4   4   5      307.08      290.52     19.28 o 
   5   4   5      944.51      836.32     63.11 o 
   6   4   5        2.59        3.16      3.60 o 
   7   4   5       22.70       26.19     14.67 o 
  -7   5   5        8.31        9.09      7.95 o 
  -6   5   5       89.41       70.68     14.82 o 
  -5   5   5      376.48      401.59     28.96 o 
  -4   5   5        5.25        5.68      3.79 o 
  -3   5   5     1028.05     1077.67     32.77 o 
  -2   5   5     2523.37     2587.28     79.53 o 
  -1   5   5       16.31       12.69      2.81 o 
   0   5   5       22.30       16.31      4.49 o 
   1   5   5       97.32       99.26      7.40 o 
   2   5   5       40.50       38.16     12.37 o 
   3   5   5      198.65      190.12     19.68 o 
   4   5   5      632.19      610.30     35.39 o 
   5   5   5       37.40       47.95     12.53 o 
   6   5   5      136.69      164.02     44.60 o 
   7   5   5       13.96       20.69     13.01 o 
  -7   6   5        5.99       10.32      7.77 o 
  -6   6   5       28.86       19.93      8.06 o 
  -5   6   5      365.64      381.41     23.81 o 
  -4   6   5      266.31      303.06     18.40 o 
  -3   6   5     6126.54     6810.38    190.92 o 
  -2   6   5      437.96      506.99     23.34 o 
  -1   6   5        0.92        0.43      2.41 o 
   0   6   5       74.06       59.49     16.92 o 
   1   6   5        8.71        5.31      1.94 o 
   2   6   5      346.05      373.28     36.00 o 
   3   6   5      215.62      215.20     20.42 o 
   4   6   5       25.13       29.58     13.27 o 
   5   6   5        3.91        8.19      8.77 o 
   6   6   5       69.27       85.40     28.52 o 
  -6   7   5       64.50       57.94     13.39 o 
  -5   7   5       18.04       17.24      7.22 o 
  -4   7   5      140.15      152.42     18.99 o 
  -3   7   5      311.74      355.79     20.92 o 
  -2   7   5       16.48       17.27      6.24 o 
  -1   7   5       68.87       64.54     16.95 o 
   0   7   5      113.95      109.09      9.81 o 
   1   7   5      324.12      315.77     13.30 o 
   2   7   5      285.84      295.01     27.50 o 
   3   7   5       35.02       34.43     13.85 o 
   4   7   5        0.90        1.07      8.67 o 
   5   7   5       18.34       26.09     12.73 o 
   6   7   5       49.47       52.34     19.93 o 
  -5   8   5        0.66       16.67     12.99 o 
  -4   8   5       21.34       31.10     16.12 o 
  -3   8   5        2.92        5.40      6.17 o 
  -2   8   5       13.26       15.87      6.99 o 
  -1   8   5       80.49       74.78     16.11 o 
   0   8   5      304.09      277.21     12.76 o 
   1   8   5      266.45      258.26     23.63 o 
   2   8   5       58.09       70.34     40.08 o 
   3   8   5        0.56        5.96      6.82 o 
   4   8   5       56.62       53.19     22.30 o 
   5   8   5      127.30      109.41     38.85 o 
  -4   9   5        0.46        7.05      9.61 o 
  -3   9   5       24.99       23.76      9.39 o 
  -2   9   5       78.49       91.82     24.88 o 
  -1   9   5      108.77      103.12     38.07 o 
   0   9   5      363.53      406.34     61.89 o 
   1   9   5      110.82      125.36     24.95 o 
   2   9   5        5.85       12.21     11.78 o 
   3   9   5       57.53       47.52     23.41 o 
  -2  10   5      228.55      264.23     69.23 o 
  -1  10   5      127.98      157.97     49.24 o 
   0  10   5      146.81      173.33     94.61 o 
   1  10   5      180.80      236.86     72.44 o 
  -3 -10   6       95.22       94.72     26.86 o 
  -2 -10   6      223.71      221.58     19.61 o 
  -1 -10   6      210.74      204.02     31.33 o 
   0 -10   6        6.65        8.91      6.68 o 
   1 -10   6       36.81       39.16      8.17 o 
   2 -10   6      487.46      465.65     18.13 o 
   3 -10   6       21.25       18.55      6.32 o 
  -4  -9   6        7.33        8.88      8.45 o 
  -3  -9   6       28.32       27.51     14.29 o 
  -2  -9   6      219.69      204.38     22.52 o 
  -1  -9   6      111.33      108.65     10.24 o 
   0  -9   6        9.70        7.70      6.10 o 
   1  -9   6      415.25      469.38     29.92 o 
   2  -9   6      314.95      349.99     23.06 o 
   3  -9   6        4.39        8.04      6.57 o 
   4  -9   6       24.33       26.98     13.00 o 
   5  -9   6       15.30       11.10     10.25 o 
  -5  -8   6       53.35       52.74     12.98 o 
  -4  -8   6     1200.34     1283.63     62.83 o 
  -2  -8   6      592.27      694.64     39.88 o 
  -1  -8   6      238.27      244.03      6.82 o 
   0  -8   6       32.68       34.71      7.01 o 
   1  -8   6      794.77      799.86     43.68 o 
   2  -8   6      313.47      344.88     21.31 o 
   3  -8   6      158.23      139.52     18.30 o 
   4  -8   6       21.13       11.91      4.78 o 
   5  -8   6       64.53       70.35     19.42 o 
   6  -8   6        1.97        4.71     18.44 o 
  -6  -7   6      102.84      118.98     17.29 o 
  -5  -7   6      113.11      104.66     16.34 o 
  -4  -7   6       68.75       70.77     13.37 o 
  -3  -7   6      240.81      238.45      8.66 o 
  -2  -7   6      419.50      388.68     22.87 o 
  -1  -7   6      696.07      669.54     21.25 o 
   0  -7   6       46.46       32.94      6.05 o 
   1  -7   6      579.07      588.96     14.96 o 
   2  -7   6      295.14      281.31      7.94 o 
   3  -7   6       28.04       28.47      7.90 o 
   4  -7   6      109.26      100.11     12.49 o 
   5  -7   6        8.06        5.36      4.68 o 
   6  -7   6      241.89      244.19     34.88 o 
  -7  -6   6       72.93       79.27     13.61 o 
  -6  -6   6       78.48       78.91     11.22 o 
  -5  -6   6      367.56      360.88     15.33 o 
  -4  -6   6       15.07       19.59      5.86 o 
  -3  -6   6       34.42       35.77      7.05 o 
  -2  -6   6       21.43       20.81      5.47 o 
  -1  -6   6      517.13      503.56     13.50 o 
   0  -6   6     1265.33     1303.13     16.00 o 
   1  -6   6     2644.67     2449.75     99.46 o 
   2  -6   6      808.07      807.56     21.04 o 
   3  -6   6       22.88       19.45      5.87 o 
   4  -6   6      277.50      274.05     18.40 o 
   5  -6   6      256.11      251.08     18.02 o 
   6  -6   6        7.41       12.70      6.66 o 
   7  -6   6       84.47       79.90     15.79 o 
  -7  -5   6      167.92      161.68     18.00 o 
  -6  -5   6      336.06      319.34     22.44 o 
  -5  -5   6      115.04      117.10     12.95 o 
  -4  -5   6      205.95      212.71     11.51 o 
  -3  -5   6      481.90      526.45     22.27 o 
  -2  -5   6      198.09      193.77     23.75 o 
  -1  -5   6      331.91      325.71     19.24 o 
   0  -5   6      608.09      580.73     17.07 o 
   1  -5   6      348.98      355.15     17.34 o 
   2  -5   6      168.73      149.33     12.03 o 
   3  -5   6       88.70       92.54     14.34 o 
   4  -5   6      229.46      227.73     17.76 o 
   5  -5   6      463.37      456.52     21.41 o 
   6  -5   6       31.34       32.78     10.96 o 
   7  -5   6       12.53        5.50      6.19 o 
  -8  -4   6      103.97       96.06     18.95 o 
  -7  -4   6      113.44      100.42     15.10 o 
  -6  -4   6      275.89      272.45     16.21 o 
  -5  -4   6       32.54       34.52      7.49 o 
  -4  -4   6      587.67      561.37     16.78 o 
  -3  -4   6     1372.69     1445.31     46.23 o 
  -2  -4   6      478.53      543.86     22.60 o 
  -1  -4   6      138.19      143.14     14.08 o 
   0  -4   6        7.28        3.96      1.39 o 
   1  -4   6       61.14       46.35      6.57 o 
   2  -4   6      826.41      844.61     24.42 o 
   3  -4   6       22.83       22.15      6.61 o 
   4  -4   6      130.39      115.57     11.60 o 
   5  -4   6      409.88      354.32     35.94 o 
   6  -4   6        9.76       12.74      8.43 o 
   7  -4   6       84.67       88.77     16.54 o 
   8  -4   6      204.59      218.03     27.22 o 
  -8  -3   6        5.49        3.64      4.47 o 
  -7  -3   6      477.45      463.05     31.50 o 
  -6  -3   6       35.99       26.60      8.56 o 
  -5  -3   6      590.84      605.83     21.84 o 
  -4  -3   6      548.08      561.55     14.78 o 
  -3  -3   6      615.25      622.48     20.32 o 
  -2  -3   6      360.01      336.98     15.31 o 
  -1  -3   6      984.04     1259.85     21.75 o 
   1  -3   6      180.72      182.37      8.19 o 
   2  -3   6      969.18     1045.04     20.57 o 
   3  -3   6        1.60        5.84      2.69 o 
   4  -3   6      104.34       94.95     10.21 o 
   5  -3   6      355.37      337.99     18.78 o 
   6  -3   6       50.85       41.57     11.00 o 
   7  -3   6      419.62      409.29     43.61 o 
   8  -3   6       20.93       24.77     11.22 o 
  -8  -2   6       37.50       44.07     10.22 o 
  -7  -2   6       36.03       22.71      6.63 o 
  -6  -2   6      451.36      483.38     26.46 o 
  -5  -2   6       53.60       48.24     10.17 o 
  -4  -2   6      582.43      531.29     20.27 o 
  -3  -2   6      849.75      908.43     27.38 o 
  -2  -2   6      319.80      305.71     10.29 o 
  -1  -2   6        3.59        2.80      1.23 o 
   0  -2   6      503.42      444.76     12.46 o 
   2  -2   6     3016.17     3126.90     26.91 o 
   3  -2   6      107.35      100.62     11.06 o 
   4  -2   6      299.54      296.93     20.91 o 
   5  -2   6      208.26      233.69     22.01 o 
   6  -2   6       41.67       40.15     14.37 o 
   7  -2   6      476.83      453.41     35.05 o 
   8  -2   6       49.46       43.48     10.50 o 
  -8  -1   6      101.78      118.10     23.95 o 
  -7  -1   6       29.48       17.34      6.34 o 
  -6  -1   6      419.07      419.64     17.64 o 
  -5  -1   6      125.19      131.50     18.93 o 
  -4  -1   6        1.00        3.46      3.54 o 
  -3  -1   6     1978.98     2040.06     38.14 o 
  -2  -1   6        3.65       10.96      5.35 o 
  -1  -1   6      104.50      108.26      6.71 o 
   0  -1   6      159.53      128.30      8.10 o 
   1  -1   6     1551.86     1701.24     30.06 o 
   2  -1   6       13.47       13.12      3.04 o 
   3  -1   6        1.29        1.09      3.15 o 
   4  -1   6      128.79      127.79     20.19 o 
   5  -1   6       44.17       42.24     11.05 o 
   6  -1   6      849.36      831.40     47.99 o 
   7  -1   6        9.37       11.14      7.57 o 
   8  -1   6      192.29      221.68     26.33 o 
  -8   0   6        3.78        6.65      8.53 o 
  -7   0   6        0.69        6.65      5.01 o 
  -6   0   6      590.46      699.27     58.00 o 
  -5   0   6      240.66      227.75     21.75 o 
  -4   0   6      579.28      596.53     31.96 o 
  -3   0   6     1020.65     1008.44     21.80 o 
  -2   0   6       21.04       36.69      6.52 o 
  -1   0   6     2278.29     2147.15     33.41 o 
   0   0   6      194.31      167.07      6.36 o 
   1   0   6     1704.16     1708.74     15.02 o 
   2   0   6     1493.40     1522.40     15.60 o 
   3   0   6      541.43      528.84     22.26 o 
   4   0   6      252.36      246.67     19.42 o 
   5   0   6      116.82      100.34     18.46 o 
   6   0   6       17.70        6.80      6.58 o 
   7   0   6      167.47      171.71     31.80 o 
   8   0   6        0.67        6.85      7.28 o 
  -8   1   6       19.73       13.45      7.99 o 
  -7   1   6       50.37       44.19      8.41 o 
  -6   1   6      220.77      216.97     12.52 o 
  -5   1   6       61.33       46.54      8.09 o 
  -4   1   6       62.71       44.73      5.54 o 
  -3   1   6      181.74      206.09     11.13 o 
  -2   1   6      124.40      119.86      9.76 o 
  -1   1   6      168.03      168.03      7.79 o 
   0   1   6     1464.21     1436.15     17.27 o 
   1   1   6       94.50      114.96     17.01 o 
   2   1   6     1324.74     1333.43     13.85 o 
   3   1   6      310.06      314.70     15.45 o 
   4   1   6      111.89       83.67     12.28 o 
   5   1   6       86.37       85.12     17.80 o 
   6   1   6       19.16       19.04      9.01 o 
   7   1   6      202.97      240.78     39.87 o 
   8   1   6      294.82      275.56     34.83 o 
  -8   2   6        5.61        8.67      9.38 o 
  -7   2   6       29.50       23.28     10.83 o 
  -6   2   6      405.35      398.41     25.54 o 
  -5   2   6      623.88      639.46     23.13 o 
  -4   2   6      243.93      231.74     22.66 o 
  -3   2   6      656.04      648.44     32.61 o 
  -2   2   6      712.10      814.44     42.19 o 
  -1   2   6     1445.39     1511.73     21.39 o 
   0   2   6     1053.19     1121.76     31.72 o 
   1   2   6       99.29       84.77      8.75 o 
   2   2   6      215.02      182.96      8.38 o 
   3   2   6      550.32      542.29     23.24 o 
   4   2   6      347.56      372.03     30.95 o 
   5   2   6       30.05       17.10     10.78 o 
   6   2   6       45.46       57.78     18.14 o 
   7   2   6       42.55       44.54      9.92 o 
   8   2   6        2.05        6.72      5.17 o 
  -8   3   6       10.17        7.46      7.68 o 
  -7   3   6      234.13      263.29     47.28 o 
  -6   3   6      148.47      129.65     15.73 o 
  -5   3   6      651.34      649.70     43.13 o 
  -4   3   6      175.20      183.78     15.92 o 
  -3   3   6       44.67       44.05      7.80 o 
  -2   3   6       59.12       66.61     11.14 o 
  -1   3   6      115.82       94.46      6.23 o 
   0   3   6       56.49       53.53      6.12 o 
   1   3   6       26.74       19.74      3.21 o 
   2   3   6       11.32        5.79      2.26 o 
   3   3   6      885.65      955.33     37.23 o 
   4   3   6      248.41      271.47     22.17 o 
   5   3   6      318.69      312.58     13.40 o 
   6   3   6        3.42       11.91      6.84 o 
   7   3   6       17.80        7.11      7.56 o 
   8   3   6       38.01       35.89     15.99 o 
  -8   4   6       33.52       42.35     14.37 o 
  -7   4   6        1.51        8.02      8.98 o 
  -6   4   6      541.31      570.84     36.03 o 
  -5   4   6       27.84       20.77     10.27 o 
  -4   4   6      590.25      572.46     57.61 o 
  -3   4   6        4.74        5.91      4.97 o 
  -2   4   6      149.74      151.34     13.79 o 
  -1   4   6      211.87      225.66     14.92 o 
   0   4   6      100.78       92.04      6.52 o 
   1   4   6       17.86       12.78      4.55 o 
   2   4   6       18.13       13.62      7.17 o 
   3   4   6      655.59      693.31     29.35 o 
   4   4   6      457.97      436.21     26.60 o 
   5   4   6      620.75      609.50     35.63 o 
   6   4   6        2.29       12.81     10.20 o 
   7   4   6       38.82       40.75     16.46 o 
  -7   5   6       19.70       15.42      8.57 o 
  -6   5   6       45.93       33.90     10.70 o 
  -5   5   6      262.91      257.17     20.34 o 
  -4   5   6      256.16      237.22     17.04 o 
  -3   5   6      148.62      158.72     10.44 o 
  -2   5   6       32.32       41.39      7.54 o 
  -1   5   6        6.58        6.65      3.21 o 
   0   5   6      267.96      287.85     13.76 o 
   1   5   6        1.12        1.75      1.63 o 
   2   5   6       52.60       44.81     13.88 o 
   3   5   6      519.71      542.43     35.94 o 
   4   5   6     1004.11     1048.95     42.23 o 
   5   5   6       86.35       90.63     27.34 o 
   6   5   6      107.81      128.42     35.38 o 
   7   5   6       27.59       31.56     14.86 o 
  -7   6   6        8.70       14.19      8.33 o 
  -6   6   6      110.25      101.36     12.38 o 
  -5   6   6       68.36       67.42     10.79 o 
  -4   6   6       27.65       26.99      7.81 o 
  -3   6   6     2295.20     2569.06    146.92 o 
  -2   6   6     1474.84     1464.15     57.68 o 
  -1   6   6     1755.67     1727.34     51.36 o 
   0   6   6      990.16     1014.61     36.75 o 
   1   6   6       39.90       35.55      7.52 o 
   2   6   6      350.00      345.48     17.06 o 
   3   6   6      338.35      350.25     29.83 o 
   4   6   6      294.54      326.69     26.62 o 
   5   6   6       30.73       39.28     21.39 o 
   6   6   6        2.56        7.68      7.44 o 
  -6   7   6      100.08       78.16     18.00 o 
  -5   7   6        7.23        4.33      5.45 o 
  -4   7   6      130.19      121.23     14.17 o 
  -3   7   6      815.59      795.05     33.98 o 
  -2   7   6       30.67       38.32     10.47 o 
  -1   7   6        1.24        2.94      4.04 o 
   0   7   6      182.79      173.60      9.90 o 
   1   7   6      862.18      841.94     49.27 o 
   2   7   6       29.24       32.10     12.98 o 
   3   7   6       40.35       52.53     17.91 o 
   4   7   6        8.02        3.10      6.24 o 
   5   7   6       20.71       30.76     12.46 o 
  -5   8   6        2.06        2.73      8.39 o 
  -4   8   6      173.99      161.60     15.82 o 
  -3   8   6      174.20      177.78     14.94 o 
  -2   8   6       98.01      105.15     11.52 o 
  -1   8   6      136.53      113.32     27.59 o 
   0   8   6       12.64       19.33      7.76 o 
   1   8   6      198.76      107.03    102.23 o 
   2   8   6      394.65      410.64     32.08 o 
   3   8   6      300.11      296.43     31.39 o 
   4   8   6       11.46       14.50      8.26 o 
  -3   9   6        2.08       14.25     25.86 o 
  -2   9   6      146.74      190.16     76.15 o 
  -1   9   6      108.21      127.99     65.99 o 
   0   9   6       76.59       96.68     26.76 o 
   1   9   6       81.20       94.68     40.16 o 
   2   9   6       45.16       49.51     32.04 o 
   3   9   6       33.41       46.56     34.14 o 
  -3 -10   7       31.14       30.89     11.97 o 
  -2 -10   7      227.83      204.38     42.05 o 
  -1 -10   7      243.06      244.69     23.43 o 
   0 -10   7        8.17       11.58      7.11 o 
   1 -10   7       49.82       66.95     14.29 o 
   2 -10   7      303.29      349.82     28.88 o 
   3 -10   7        1.04        4.74      5.03 o 
  -4  -9   7       41.20       40.91     17.20 o 
  -3  -9   7       71.00       87.70     23.56 o 
  -2  -9   7      335.13      333.94     35.91 o 
  -1  -9   7      168.41      167.97     19.40 o 
   0  -9   7       41.41       49.78     15.73 o 
   1  -9   7      580.76      576.45     35.11 o 
   2  -9   7       81.20      100.82     15.59 o 
   3  -9   7      141.44      138.20     13.25 o 
   4  -9   7       24.36       22.31     12.76 o 
  -5  -8   7       21.48       15.54      6.52 o 
  -4  -8   7      112.05      114.22     24.30 o 
  -3  -8   7       51.24       28.80      7.55 o 
  -2  -8   7      625.15      634.57     25.08 o 
  -1  -8   7      426.20      433.21     21.81 o 
   0  -8   7      367.33      271.47     45.00 o 
   1  -8   7     1101.46     1250.15     46.09 o 
   2  -8   7        1.24        2.57      5.77 o 
   3  -8   7       40.44       45.38     11.45 o 
   4  -8   7        8.47        8.88     10.56 o 
   5  -8   7      170.11      141.46     29.60 o 
  -6  -7   7      119.22      121.38     16.71 o 
  -5  -7   7      230.95      216.16     19.37 o 
  -4  -7   7        4.88        4.76      3.10 o 
  -3  -7   7        1.50        3.05      5.04 o 
  -2  -7   7       65.30       48.32     13.02 o 
  -1  -7   7      367.40      383.92     10.15 o 
   0  -7   7        0.95        2.00      1.86 o 
   1  -7   7       12.45        7.92      2.64 o 
   2  -7   7      154.74      145.62     12.32 o 
   3  -7   7        9.09        8.53      5.38 o 
   4  -7   7        0.91        5.25      8.97 o 
   5  -7   7        8.96        6.50      4.57 o 
   6  -7   7       55.01       59.73     20.95 o 
  -7  -6   7       99.70      113.75     14.18 o 
  -6  -6   7      115.60      122.06     20.97 o 
  -5  -6   7      396.44      381.59     19.37 o 
  -4  -6   7        0.96        3.57      3.06 o 
  -3  -6   7       63.34       60.07      9.67 o 
  -2  -6   7      266.19      268.51     23.09 o 
  -1  -6   7      218.55      175.65     38.40 o 
   0  -6   7      830.70      811.67     22.25 o 
   1  -6   7      453.54      486.47     15.96 o 
   2  -6   7      843.65      713.97     70.37 o 
   3  -6   7     1357.67     1500.80     66.87 o 
   4  -6   7     1069.63     1088.19     53.50 o 
   5  -6   7      199.40      201.63     25.48 o 
   6  -6   7       97.07      111.65     27.29 o 
   7  -6   7      121.35      125.43     17.02 o 
  -7  -5   7       37.66       54.09     12.02 o 
  -6  -5   7      305.78      314.50     17.70 o 
  -5  -5   7      378.25      398.14     23.95 o 
  -4  -5   7        5.63        5.74      2.78 o 
  -3  -5   7        1.23        3.24      3.05 o 
  -2  -5   7      101.47      114.29     19.06 o 
  -1  -5   7      563.34      595.07     16.14 o 
   0  -5   7      432.13      375.88     40.38 o 
   1  -5   7      284.68      292.52     16.63 o 
   2  -5   7      172.59      136.44     21.23 o 
   3  -5   7      198.59      218.98     21.66 o 
   4  -5   7      268.58      236.43     32.28 o 
   5  -5   7       16.65        9.93      4.74 o 
   6  -5   7       10.39        7.45      5.33 o 
   7  -5   7       42.03       41.71     13.05 o 
  -8  -4   7        1.10        4.29      4.38 o 
  -7  -4   7      341.35      328.77     29.08 o 
  -6  -4   7      101.23       95.73     16.78 o 
  -5  -4   7      153.18      151.62     16.76 o 
  -4  -4   7      102.37       99.73     12.99 o 
  -3  -4   7        2.02        4.42      3.71 o 
  -2  -4   7       42.56       41.55      8.29 o 
  -1  -4   7      596.93      662.05     46.12 o 
   0  -4   7      352.66      385.16     17.04 o 
   1  -4   7       97.80       90.57     11.24 o 
   2  -4   7      469.06      489.38     22.86 o 
   3  -4   7      377.53      355.05     28.60 o 
   4  -4   7      407.29      403.38     27.01 o 
   5  -4   7      139.50      152.31     21.91 o 
   6  -4   7       27.05       11.20      4.98 o 
   7  -4   7       73.28       87.30     21.80 o 
   8  -4   7       34.90       28.31     10.24 o 
  -8  -3   7       80.34       69.97     14.83 o 
  -7  -3   7       99.41       93.66     16.43 o 
  -6  -3   7      148.27      168.94     18.06 o 
  -5  -3   7      232.21      227.62     19.92 o 
  -4  -3   7      779.63      755.20     25.39 o 
  -3  -3   7      402.35      439.07     23.37 o 
  -2  -3   7     1255.15     1311.25     34.75 o 
  -1  -3   7     1036.57     1111.26     24.57 o 
   0  -3   7      611.44      577.71     15.74 o 
   1  -3   7      308.23      299.38     14.41 o 
   2  -3   7      304.19      264.35     13.65 o 
   3  -3   7      568.25      559.91     13.95 o 
   4  -3   7      144.32      131.45     14.49 o 
   5  -3   7      348.81      392.90     26.12 o 
   6  -3   7       76.02       69.70     13.41 o 
   7  -3   7      388.34      417.36     39.00 o 
   8  -3   7       92.39       97.33     22.83 o 
  -8  -2   7      244.50      237.23     33.82 o 
  -7  -2   7       20.78       19.96      7.08 o 
  -6  -2   7      189.76      184.15     16.76 o 
  -5  -2   7      469.20      474.33     21.26 o 
  -4  -2   7      910.87      958.93     39.08 o 
  -3  -2   7      118.90      134.81      8.61 o 
  -2  -2   7      721.23      693.65     12.19 o 
  -1  -2   7       91.93      136.92     11.75 o 
   0  -2   7      560.47      672.99     20.30 o 
   1  -2   7      225.91      184.72     13.23 o 
   2  -2   7       45.03       37.03      7.10 o 
   3  -2   7       19.89       15.23      5.01 o 
   4  -2   7     1787.33     1871.13     30.01 o 
   5  -2   7       91.95       86.64     17.47 o 
   6  -2   7      180.80      207.90     22.59 o 
   7  -2   7      196.89      211.38     40.97 o 
   8  -2   7       67.31       75.20     17.15 o 
  -8  -1   7        0.61        3.68      6.92 o 
  -7  -1   7       19.75       12.47      5.51 o 
  -6  -1   7      216.11      214.50     21.47 o 
  -5  -1   7      281.74      285.19     29.24 o 
  -4  -1   7        8.37       12.71      5.06 o 
  -3  -1   7     1870.44     1846.54     35.86 o 
  -2  -1   7      559.28      623.26     18.29 o 
  -1  -1   7      806.69      785.09     17.18 o 
   0  -1   7      153.40      131.26      8.81 o 
   1  -1   7     1979.46     2065.52     23.17 o 
   2  -1   7      715.84      702.38     16.16 o 
   3  -1   7      412.78      389.89     19.54 o 
   4  -1   7      446.23      437.54     26.16 o 
   5  -1   7       72.11       63.72     11.90 o 
   6  -1   7       94.19       96.24     23.18 o 
   7  -1   7      225.63      222.32     23.38 o 
   8  -1   7       19.69       21.47      9.62 o 
  -8   0   7       13.49        8.34      6.45 o 
  -7   0   7       40.75       30.86      6.45 o 
  -6   0   7      270.30      238.77     18.30 o 
  -5   0   7        6.33        5.24      3.73 o 
  -4   0   7      679.93      638.69     17.49 o 
  -3   0   7      618.58      682.04     26.90 o 
  -2   0   7     1120.30     1076.03     21.66 o 
  -1   0   7       21.19       22.73      6.28 o 
   0   0   7     1500.42     1557.94     29.60 o 
   1   0   7      840.71      812.70     13.04 o 
   2   0   7      630.47      594.07     19.56 o 
   3   0   7      563.04      602.69     22.50 o 
   4   0   7        0.80        4.40      3.55 o 
   5   0   7       10.24       13.39      6.15 o 
   6   0   7      302.69      302.39     24.98 o 
   7   0   7      139.58      132.83     17.70 o 
   8   0   7       46.02       57.99     18.87 o 
  -8   1   7        1.54        6.84      5.89 o 
  -7   1   7       88.95       91.92     13.36 o 
  -6   1   7       84.62      100.53     15.90 o 
  -5   1   7       24.68       13.62      6.25 o 
  -4   1   7     1028.10     1121.19     37.44 o 
  -3   1   7      235.67      212.69     12.21 o 
  -2   1   7       41.25       35.74      6.69 o 
  -1   1   7        8.04        9.39      3.33 o 
   0   1   7       12.81       12.37      3.51 o 
   1   1   7      915.40      913.48     11.04 o 
   2   1   7     1110.52     1194.36     28.50 o 
   3   1   7      189.44      197.74     12.34 o 
   4   1   7       29.91       32.09      8.83 o 
   5   1   7       94.05      101.15     14.58 o 
   6   1   7       50.39       49.48     11.09 o 
   7   1   7      247.75      249.32     37.81 o 
   8   1   7      127.81      140.73     30.97 o 
  -8   2   7       18.28       16.68      7.18 o 
  -7   2   7      450.93      481.85     72.59 o 
  -6   2   7       13.47       16.59      6.63 o 
  -5   2   7      446.13      459.54     21.68 o 
  -4   2   7      672.16      680.87     36.20 o 
  -3   2   7      232.86      254.42     21.22 o 
  -2   2   7      270.24      243.95     13.16 o 
  -1   2   7      462.58      465.91     18.79 o 
   0   2   7     2278.57     2353.75     27.66 o 
   1   2   7     3547.98     3513.57     76.09 o 
   2   2   7     2162.78     2344.43     33.81 o 
   3   2   7      299.91      281.24     16.27 o 
   4   2   7       73.08       65.59     10.67 o 
   5   2   7       23.89        9.88     13.21 o 
   6   2   7        1.34        8.31      5.64 o 
   7   2   7      109.49      113.83     23.94 o 
   8   2   7        5.61        6.58      5.48 o 
  -8   3   7        2.74        3.19      6.36 o 
  -7   3   7        1.98        5.85      6.78 o 
  -6   3   7      255.37      283.71     14.29 o 
  -5   3   7      109.96      167.08     27.81 o 
  -4   3   7      277.01      193.22     66.90 o 
  -3   3   7       77.84      100.22     15.15 o 
  -2   3   7        1.58        5.83      3.31 o 
  -1   3   7       94.41      106.23      8.44 o 
   0   3   7      445.17      458.06     18.37 o 
   1   3   7      256.66      242.94     13.21 o 
   2   3   7       34.62       38.61      5.24 o 
   3   3   7       42.71       35.98      7.85 o 
   4   3   7        2.08        2.86      3.33 o 
   5   3   7       19.61       21.03      7.99 o 
   6   3   7        7.89       15.37      6.28 o 
   7   3   7       40.53       39.56     17.74 o 
  -7   4   7      146.99      137.62     21.73 o 
  -6   4   7      253.07      251.50     16.57 o 
  -5   4   7      120.56      118.18     10.08 o 
  -4   4   7      308.11      284.59     25.02 o 
  -3   4   7        3.63        7.27      4.75 o 
  -2   4   7       64.39       67.79     12.06 o 
  -1   4   7      121.24      114.15      8.71 o 
   0   4   7      126.97      135.34      9.49 o 
   1   4   7      173.42      170.01     14.61 o 
   2   4   7       44.54       44.49      6.37 o 
   3   4   7      335.30      347.71     34.23 o 
   4   4   7      653.92      689.01     34.75 o 
   5   4   7      112.04      134.52     22.42 o 
   6   4   7       68.60       86.04     23.99 o 
   7   4   7       20.06       16.57     11.49 o 
  -7   5   7       51.88       45.75     13.50 o 
  -6   5   7       42.15       33.65     11.52 o 
  -5   5   7      213.87      211.90     17.78 o 
  -4   5   7      199.46      190.44     20.22 o 
  -3   5   7      922.58      970.64     36.77 o 
  -2   5   7        4.17        3.89      4.06 o 
  -1   5   7      316.46      401.01     26.66 o 
   0   5   7       32.12       35.28      6.65 o 
   1   5   7       30.39       28.62      7.36 o 
   2   5   7      368.52      392.86     30.29 o 
   3   5   7      296.35      295.52     19.57 o 
   4   5   7      907.29      950.21     74.53 o 
   5   5   7      210.56      251.32     56.49 o 
   6   5   7       20.55       14.95     10.33 o 
  -6   6   7       22.37       20.51      7.77 o 
  -5   6   7       51.45       55.99     11.72 o 
  -4   6   7      141.72      140.35     17.68 o 
  -3   6   7      240.29      236.15     15.83 o 
  -2   6   7       49.27       36.07      9.05 o 
  -1   6   7      284.83      262.16     12.94 o 
   0   6   7      506.52      497.36     17.80 o 
   1   6   7       31.84       35.68      9.77 o 
   2   6   7      579.12      585.99     24.17 o 
   3   6   7      415.29      429.60     37.54 o 
   4   6   7      481.05      482.55     38.15 o 
   5   6   7       21.63       25.05     12.00 o 
   6   6   7       12.96       10.26      9.05 o 
  -6   7   7       15.85       12.10      5.98 o 
  -5   7   7        4.22       -0.40      4.56 o 
  -4   7   7      558.38      541.16     37.44 o 
  -3   7   7      656.66      619.32     36.33 o 
  -2   7   7       28.66       20.94      6.47 o 
  -1   7   7      370.89      318.21     23.22 o 
   0   7   7      309.12      292.53     14.15 o 
   1   7   7      315.07      317.84     18.68 o 
   2   7   7       35.83       35.91     17.43 o 
   3   7   7        4.07        2.49      7.55 o 
   4   7   7        5.64       11.45     17.11 o 
   5   7   7        6.60       15.58     10.15 o 
  -4   8   7     1136.76      973.29    130.92 o 
  -3   8   7      318.91      273.76     32.11 o 
  -2   8   7        6.19        7.77      4.12 o 
  -1   8   7      198.98      180.22     27.15 o 
   0   8   7       85.25      108.88     21.68 o 
   1   8   7       39.41       51.52     17.43 o 
   2   8   7       16.51       26.81     14.24 o 
   3   8   7        2.79        6.60      8.11 o 
   4   8   7       31.77       44.67     18.86 o 
  -3   9   7       18.46       11.66     15.14 o 
  -2   9   7       11.17       10.84     18.58 o 
  -1   9   7       13.92       23.08     17.57 o 
   0   9   7       32.55       47.27     26.68 o 
   1   9   7       61.66       89.45     42.19 o 
   2   9   7        0.79       -0.42     14.71 o 
  -2 -10   8      109.04      100.65     20.20 o 
  -1 -10   8       54.96       47.52     16.92 o 
   0 -10   8      106.94      117.63     20.92 o 
   1 -10   8       60.72       64.55     14.80 o 
   2 -10   8       14.89       24.26      9.43 o 
  -4  -9   8      177.90      182.61     23.75 o 
  -3  -9   8       51.41       47.24     18.41 o 
  -2  -9   8      588.39      578.38     41.78 o 
  -1  -9   8       60.20       68.58     19.41 o 
   0  -9   8       10.43       10.45      8.78 o 
   1  -9   8      505.54      557.34     45.95 o 
   2  -9   8       18.18       18.57      8.48 o 
   3  -9   8       26.70       24.28      6.83 o 
   4  -9   8      219.67      199.93     30.40 o 
  -5  -8   8       65.61       59.54     16.02 o 
  -4  -8   8       25.00       21.69      6.85 o 
  -3  -8   8      454.89      451.72     28.80 o 
  -2  -8   8       30.02       27.93      7.22 o 
  -1  -8   8      158.25      137.57     11.79 o 
   0  -8   8        1.74        2.63      3.97 o 
   1  -8   8      624.25      604.56     26.98 o 
   2  -8   8        1.00        3.52      5.05 o 
   3  -8   8       44.71       42.35     11.07 o 
   4  -8   8        1.12        1.51      4.48 o 
   5  -8   8       21.08       15.43     16.10 o 
  -6  -7   8      101.01       94.43     17.97 o 
  -5  -7   8      110.10       79.66     15.61 o 
  -4  -7   8      116.43      132.74     49.66 o 
  -3  -7   8      257.12      255.12     16.78 o 
  -2  -7   8      341.16      358.37     23.59 o 
  -1  -7   8       67.54       77.19     10.64 o 
   0  -7   8     1995.74     1997.41     40.73 o 
   1  -7   8     2585.75     2737.50     39.48 o 
   2  -7   8      221.19      207.25     13.56 o 
   3  -7   8       25.64       27.50      7.79 o 
   4  -7   8       84.72       66.09     12.44 o 
   5  -7   8        7.45        9.04      6.40 o 
   6  -7   8      227.77      208.65     51.60 o 
  -6  -6   8      115.18      123.66     21.96 o 
  -5  -6   8      244.74      232.39     20.69 o 
  -4  -6   8        8.54        8.88      3.02 o 
  -3  -6   8       17.34       17.09      6.62 o 
  -2  -6   8       94.18      112.58     18.10 o 
  -1  -6   8       18.98       24.96      8.53 o 
   1  -6   8       34.74       33.97      6.25 o 
   2  -6   8       31.95       26.30      8.76 o 
   3  -6   8      542.88      564.43     30.03 o 
   4  -6   8       12.79        6.70      6.40 o 
   5  -6   8      257.09      259.04     23.10 o 
   6  -6   8      351.69      341.18     46.24 o 
   7  -6   8      167.85      199.16     32.17 o 
  -7  -5   8      117.22      142.20     17.12 o 
  -6  -5   8      218.43      215.77     23.53 o 
  -5  -5   8       70.94       80.31     15.58 o 
  -4  -5   8       91.88       78.61     16.44 o 
  -3  -5   8        5.13        6.07      3.66 o 
  -2  -5   8       25.17       28.35      8.51 o 
  -1  -5   8      251.80      246.92     25.32 o 
   0  -5   8      900.10     1051.14     35.50 o 
   1  -5   8      278.16      263.53     18.41 o 
   2  -5   8       20.20       18.36      4.78 o 
   3  -5   8      122.54      116.07     13.44 o 
   4  -5   8      502.70      556.77     20.92 o 
   5  -5   8      323.82      304.17     26.61 o 
   6  -5   8      123.78      106.14     18.70 o 
   7  -5   8        4.30        9.36      9.89 o 
  -7  -4   8      206.55      220.92     21.10 o 
  -6  -4   8       94.68      100.03     17.08 o 
  -5  -4   8      102.03      125.20     15.11 o 
  -4  -4   8       81.14       78.57     13.47 o 
  -3  -4   8      117.73      115.16      5.92 o 
  -2  -4   8      210.05      190.83     22.22 o 
  -1  -4   8      290.18      342.44     45.34 o 
   0  -4   8      974.21     1054.03     35.14 o 
   1  -4   8      429.51      457.36     26.74 o 
   2  -4   8       83.12       70.72     11.49 o 
   3  -4   8     1038.03     1057.50     29.82 o 
   4  -4   8      339.04      331.52     23.24 o 
   5  -4   8      163.87      159.77     15.27 o 
   6  -4   8        0.78        1.72      3.12 o 
   7  -4   8       47.08       55.78     20.38 o 
  -8  -3   8       11.17       11.47      5.04 o 
  -7  -3   8      164.06      167.52     22.01 o 
  -6  -3   8      548.66      606.23     25.65 o 
  -5  -3   8       21.35       17.70      7.28 o 
  -4  -3   8     1117.80     1096.50     26.77 o 
  -3  -3   8        1.44        2.42      3.00 o 
  -2  -3   8      792.33      758.30     12.95 o 
  -1  -3   8      354.94      398.23     25.33 o 
   0  -3   8      956.71     1033.93     17.19 o 
   1  -3   8     1574.60     1717.74     22.21 o 
   2  -3   8      749.33      766.49     52.77 o 
   3  -3   8      643.23      649.08     16.21 o 
   4  -3   8      559.54      549.68     20.58 o 
   5  -3   8       17.25       23.08      7.41 o 
   6  -3   8        0.55        1.90      3.97 o 
   7  -3   8       79.86      107.08     21.70 o 
   8  -3   8       66.63       64.59     16.14 o 
  -8  -2   8      733.24      698.66     19.05 o 
  -7  -2   8      779.15      811.53     41.07 o 
  -6  -2   8      275.48      289.18     22.79 o 
  -5  -2   8      714.89      750.07     31.93 o 
  -4  -2   8       91.15      104.17     14.69 o 
  -3  -2   8     1131.72     1134.48     20.54 o 
  -2  -2   8       19.63       19.93      4.41 o 
  -1  -2   8      140.03      114.58      8.59 o 
   0  -2   8      104.83      117.57     14.99 o 
   1  -2   8      471.03      419.48     18.93 o 
   2  -2   8        8.45       12.91      3.78 o 
   3  -2   8      118.54      147.43     15.62 o 
   4  -2   8      138.33      138.27     14.74 o 
   5  -2   8      133.31      141.11     16.21 o 
   6  -2   8       78.01       88.59     15.26 o 
   7  -2   8       59.41       63.99     15.08 o 
   8  -2   8       34.32       28.78     12.26 o 
  -8  -1   8       60.11       55.22     15.04 o 
  -7  -1   8        2.46        2.97      5.10 o 
  -6  -1   8        5.82       12.36      5.90 o 
  -5  -1   8       69.85       78.05     16.26 o 
  -4  -1   8      144.99      139.32     14.91 o 
  -3  -1   8      241.99      256.32     16.72 o 
  -2  -1   8       82.77       80.86     10.67 o 
  -1  -1   8       97.42      118.18     11.01 o 
   0  -1   8      411.58      399.76     14.86 o 
   1  -1   8     1801.84     1813.36     22.97 o 
   2  -1   8       28.61       40.19      7.29 o 
   3  -1   8      405.63      431.66     29.98 o 
   4  -1   8     1548.61     1575.45     36.42 o 
   5  -1   8       70.87       67.81     13.20 o 
   6  -1   8      696.38      760.65     51.95 o 
   7  -1   8      286.74      308.50     33.65 o 
   8  -1   8        6.59        5.93      6.08 o 
  -8   0   8       12.29       16.35      8.19 o 
  -7   0   8      124.04      121.76     24.26 o 
  -6   0   8      355.05      323.57     21.44 o 
  -5   0   8      165.46      148.23     15.47 o 
  -4   0   8      893.85      941.85     26.50 o 
  -3   0   8      303.78      280.47     18.67 o 
  -2   0   8        4.65        2.97      3.87 o 
  -1   0   8        2.42        0.17      3.33 o 
   0   0   8     1250.89     1231.01     14.16 o 
   1   0   8      389.39      383.82     16.71 o 
   2   0   8        3.18        1.95      3.85 o 
   3   0   8      290.07      290.50     17.22 o 
   4   0   8       93.43       92.59     11.06 o 
   5   0   8       28.11       25.70      8.78 o 
   6   0   8      145.28      132.74     27.82 o 
   7   0   8        0.65        7.73      6.56 o 
   8   0   8       99.15      122.67     17.99 o 
  -8   1   8       55.83       37.61     11.29 o 
  -7   1   8      302.43      330.77     46.94 o 
  -6   1   8       61.04       41.58     16.22 o 
  -5   1   8        2.62        5.10      3.95 o 
  -4   1   8      726.21      723.95     22.53 o 
  -3   1   8      158.98      148.86     14.27 o 
  -2   1   8      563.36      624.40     22.34 o 
  -1   1   8      543.96      550.01     24.09 o 
   0   1   8     1192.69     1220.04     24.52 o 
   1   1   8      393.51      378.42     18.51 o 
   2   1   8      104.38      112.02     16.22 o 
   3   1   8      567.91      555.09     18.05 o 
   4   1   8        6.14       12.67      4.82 o 
   5   1   8      344.54      345.92     19.33 o 
   6   1   8      140.45      129.95     16.10 o 
   7   1   8       78.26       78.28     15.26 o 
   8   1   8      107.04      118.93     29.33 o 
  -8   2   8        1.20        5.77      6.03 o 
  -7   2   8      415.39      435.32     48.42 o 
  -6   2   8        2.15        3.21      2.47 o 
  -5   2   8      234.40      166.22     52.11 o 
  -4   2   8      172.62      174.97     15.56 o 
  -3   2   8      196.04      206.14     13.50 o 
  -2   2   8      574.62      608.86     16.33 o 
  -1   2   8        5.71        4.57      2.94 o 
   0   2   8       80.74       69.41      8.26 o 
   1   2   8      204.63      202.07      8.83 o 
   2   2   8      588.97      636.50     14.89 o 
   3   2   8      388.84      377.14     23.07 o 
   4   2   8      151.07      152.57      9.43 o 
   5   2   8       50.49       47.69     12.20 o 
   6   2   8       28.27       13.83     14.55 o 
   7   2   8      153.83      155.23     31.49 o 
  -7   3   8      136.59      125.98     24.74 o 
  -6   3   8      120.68      181.18     38.36 o 
  -5   3   8        2.57       11.14      5.69 o 
  -4   3   8      432.68      451.83     21.71 o 
  -3   3   8        2.91        7.56      4.84 o 
  -2   3   8      603.90      676.50     32.40 o 
  -1   3   8      159.07      155.43     10.99 o 
   0   3   8      149.98      138.54     10.23 o 
   1   3   8     1337.95     1398.14     19.35 o 
   2   3   8      710.82      751.76     24.19 o 
   3   3   8      277.52      245.80     13.90 o 
   4   3   8        3.60        4.11      3.59 o 
   5   3   8       90.47       68.88     14.14 o 
   6   3   8       64.30       79.89     26.16 o 
   7   3   8       27.75       35.85     22.94 o 
  -7   4   8       46.61       38.16     13.55 o 
  -6   4   8      144.92      121.47     20.21 o 
  -5   4   8      304.44      289.68     16.04 o 
  -4   4   8        1.32        7.15      5.16 o 
  -3   4   8      707.09      763.80     23.58 o 
  -2   4   8        9.92        7.51      3.67 o 
  -1   4   8      802.01      789.49     18.83 o 
   0   4   8      132.01      131.36      7.35 o 
   1   4   8      313.41      307.25     19.13 o 
   2   4   8      380.23      369.38     24.19 o 
   3   4   8      143.77      162.52     29.64 o 
   4   4   8        4.17        9.57      9.45 o 
   5   4   8        1.55        0.97      9.85 o 
   6   4   8      156.55      206.08     44.57 o 
   7   4   8       46.25       58.61     19.64 o 
  -7   5   8      149.49      141.88     21.25 o 
  -6   5   8      111.45       97.85     15.12 o 
  -5   5   8      142.58      145.21     15.55 o 
  -4   5   8       42.16       58.76     11.95 o 
  -3   5   8        9.93        7.06      6.17 o 
  -2   5   8      688.22      761.69     42.42 o 
  -1   5   8      197.30      189.67      8.62 o 
   0   5   8      319.10      325.58     15.22 o 
   1   5   8       25.69       30.66      9.21 o 
   2   5   8      377.00      362.24     19.15 o 
   3   5   8      207.16      217.52     25.47 o 
   4   5   8      212.04      219.31     31.08 o 
   5   5   8       20.42       28.46     13.68 o 
   6   5   8        6.96        9.03      9.52 o 
  -6   6   8       62.61       52.36     13.23 o 
  -5   6   8       35.10       45.67     12.73 o 
  -4   6   8        5.31       10.66      6.45 o 
  -3   6   8       39.80       46.73      9.29 o 
  -2   6   8       52.19       53.85     11.66 o 
  -1   6   8       13.18       12.20      4.43 o 
   0   6   8      278.95      267.83      7.47 o 
   1   6   8      410.01      372.16     18.59 o 
   2   6   8      104.83      112.65     15.06 o 
   3   6   8      215.23      221.79     30.77 o 
   4   6   8      345.52      367.55     41.94 o 
   5   6   8        0.50        0.91      8.04 o 
  -5   7   8        2.68        3.82      3.73 o 
  -4   7   8      182.90      195.56     22.73 o 
  -3   7   8      276.19      270.86     17.50 o 
  -2   7   8       61.29       58.89     14.09 o 
  -1   7   8      162.31      167.11     13.25 o 
   0   7   8        4.22        7.25      4.05 o 
   1   7   8      393.34      438.74     28.99 o 
   2   7   8     1330.81     1466.29     36.40 o 
   3   7   8     2318.74     2621.58     88.05 o 
   4   7   8      321.37      360.03     41.25 o 
   5   7   8        9.96       12.61      8.51 o 
  -4   8   8      670.17      603.66     68.90 o 
  -3   8   8      119.93      137.26     30.54 o 
  -2   8   8       69.68       20.41     40.63 o 
  -1   8   8       71.57       33.69     19.84 o 
   0   8   8       15.81        8.73      6.09 o 
   1   8   8      117.35      118.01     29.41 o 
   2   8   8      245.92      270.36     33.42 o 
   3   8   8       13.17       14.63      9.85 o 
  -2   9   8       92.29      109.19     27.82 o 
  -1   9   8       10.89        9.33     15.72 o 
   0   9   8       13.58       12.56     19.77 o 
   1   9   8      120.65      127.02     72.26 o 
  -1 -10   9       81.08       95.39     24.35 o 
   0 -10   9       44.92       50.27     15.21 o 
   1 -10   9        6.06        5.87      5.64 o 
   2 -10   9       21.73       18.82      8.21 o 
  -3  -9   9       57.03       61.23     19.66 o 
  -2  -9   9      144.69      193.04     26.67 o 
  -1  -9   9       36.98       30.48     10.88 o 
   0  -9   9       16.79       19.68     10.13 o 
   1  -9   9       41.76       50.23     15.16 o 
   2  -9   9        0.87        3.67      4.98 o 
   3  -9   9      115.14      111.30     20.88 o 
   4  -9   9      253.80      245.15     34.59 o 
  -5  -8   9       37.74       43.26      9.29 o 
  -4  -8   9       14.99       24.19      7.15 o 
  -3  -8   9      367.00      405.42     29.83 o 
  -2  -8   9      154.65       63.09     41.17 o 
  -1  -8   9      177.45      199.23     12.37 o 
   0  -8   9        2.15        5.53      4.54 o 
   1  -8   9      155.61      168.24     21.93 o 
   2  -8   9       45.12       31.96      7.36 o 
   3  -8   9      167.29      170.46     24.55 o 
   4  -8   9      175.10      166.44     27.76 o 
   5  -8   9       18.04       15.59      8.97 o 
  -6  -7   9       14.61       11.35      6.43 o 
  -5  -7   9       56.54       64.70     13.22 o 
  -4  -7   9      157.45      184.49     76.08 o 
  -3  -7   9      576.82      536.50     25.60 o 
  -2  -7   9      383.02      395.17     25.62 o 
  -1  -7   9        9.35        4.01      6.12 o 
   0  -7   9      970.98      984.81     27.95 o 
   1  -7   9       47.30       53.85      8.88 o 
   2  -7   9      584.33      570.15     27.99 o 
   3  -7   9      984.19     1210.44     85.28 o 
   4  -7   9      107.11      111.84     12.11 o 
   5  -7   9      187.62      190.17     26.54 o 
   6  -7   9      179.80      172.43     42.11 o 
  -6  -6   9      286.09      295.94     23.54 o 
  -5  -6   9      229.04      217.49     24.12 o 
  -4  -6   9      121.83      137.84     13.70 o 
  -3  -6   9      408.01      389.15     37.61 o 
  -2  -6   9       62.20       75.28     15.81 o 
  -1  -6   9       43.59       54.61     13.33 o 
   0  -6   9      664.03      648.58     27.69 o 
   1  -6   9       48.92       38.62      6.76 o 
   2  -6   9       61.85       70.02     12.32 o 
   3  -6   9       29.33       32.48      6.97 o 
   4  -6   9      704.31      706.00     31.86 o 
   5  -6   9      165.81      146.46     18.13 o 
   6  -6   9        0.45        7.90      8.85 o 
  -7  -5   9      282.62      313.29     22.87 o 
  -6  -5   9       10.75       11.26      6.19 o 
  -5  -5   9      229.33      251.43     16.93 o 
  -4  -5   9       68.87       61.05     12.77 o 
  -3  -5   9       61.85       64.68     14.71 o 
  -2  -5   9       59.94       91.72     16.99 o 
  -1  -5   9      352.88      351.08     29.84 o 
   0  -5   9      797.92      811.79     28.10 o 
   1  -5   9       72.34       73.79     10.12 o 
   2  -5   9      240.96      137.59     49.17 o 
   3  -5   9        1.66        6.58      5.42 o 
   4  -5   9        2.84        7.05      5.21 o 
   5  -5   9      416.36      411.02     33.35 o 
   6  -5   9      699.13      768.12     49.23 o 
   7  -5   9      635.87      767.03     62.76 o 
  -7  -4   9       13.99       14.35      6.32 o 
  -6  -4   9      548.66      545.28     34.31 o 
  -5  -4   9       59.78       44.62     10.24 o 
  -4  -4   9        0.88        5.03      6.14 o 
  -3  -4   9       12.40       12.93      5.11 o 
  -2  -4   9      282.54      309.47     26.15 o 
  -1  -4   9     1083.92     1246.97    171.91 o 
   0  -4   9      779.91      811.32     20.09 o 
   1  -4   9      211.43      200.94     18.16 o 
   2  -4   9       83.21       84.10     13.90 o 
   3  -4   9      406.61      424.83     25.49 o 
   4  -4   9       18.64       17.62      5.65 o 
   5  -4   9      226.82      244.24     16.44 o 
   6  -4   9      223.24      207.11     27.37 o 
   7  -4   9       21.33       18.66      9.48 o 
  -7  -3   9       35.59       30.70      9.25 o 
  -6  -3   9      203.25      220.97     29.66 o 
  -5  -3   9       24.82       25.63      7.05 o 
  -4  -3   9        0.81        2.41      3.18 o 
  -3  -3   9       99.40       90.15      5.59 o 
  -2  -3   9      579.99      678.85     39.42 o 
  -1  -3   9      682.70      709.06     23.08 o 
   0  -3   9      240.76      229.65     14.36 o 
   1  -3   9       14.32       12.33      3.13 o 
   2  -3   9      167.80      133.37     28.47 o 
   3  -3   9      857.34      825.76     23.29 o 
   4  -3   9      177.60      210.08     25.61 o 
   5  -3   9        0.64        4.37      4.74 o 
   6  -3   9      211.34      245.60     33.29 o 
   7  -3   9        0.57       11.69      6.23 o 
  -8  -2   9       25.41       18.86      8.38 o 
  -7  -2   9        3.84        5.72      5.73 o 
  -6  -2   9       79.84       79.44     14.14 o 
  -5  -2   9      419.48      476.70     28.02 o 
  -4  -2   9       69.18       68.00     12.76 o 
  -3  -2   9      115.95      115.02     13.21 o 
  -2  -2   9      119.09      132.88      9.92 o 
  -1  -2   9     1195.66     1176.00     19.31 o 
   0  -2   9        4.98        5.35      2.67 o 
   1  -2   9      669.08      678.08     23.02 o 
   2  -2   9     1274.93     1313.69     27.60 o 
   3  -2   9      877.85      849.67     23.34 o 
   4  -2   9      311.70      295.85     21.69 o 
   5  -2   9       86.61       72.76     13.59 o 
   6  -2   9        6.11        8.77      5.05 o 
   7  -2   9      122.57      133.08     20.59 o 
  -8  -1   9      174.58      168.23     31.60 o 
  -7  -1   9      403.96      407.77     29.68 o 
  -6  -1   9      604.74      606.00     28.68 o 
  -5  -1   9      962.16      955.93     31.49 o 
  -4  -1   9       40.63       35.57      8.29 o 
  -3  -1   9       24.38       26.51      5.48 o 
  -2  -1   9      335.45      327.55     21.44 o 
  -1  -1   9        2.47        7.21      4.47 o 
   0  -1   9     1520.66     1556.91     31.64 o 
   1  -1   9       60.41       72.08      8.81 o 
   2  -1   9      698.02      690.99     47.56 o 
   3  -1   9      309.73      304.99     21.78 o 
   4  -1   9        2.72        5.73      4.70 o 
   5  -1   9       92.98       67.66     14.06 o 
   6  -1   9      361.64      443.67     35.93 o 
   7  -1   9      230.61      247.70     45.18 o 
  -8   0   9       90.06       73.38     19.97 o 
  -7   0   9       25.96       31.75     10.45 o 
  -6   0   9      420.74      415.56     26.12 o 
  -5   0   9      176.74      165.58     16.79 o 
  -4   0   9      176.93      191.66     19.67 o 
  -3   0   9       91.37       80.50      9.24 o 
  -2   0   9       61.25       53.19      8.57 o 
  -1   0   9      141.83      121.66     15.46 o 
   0   0   9      247.80      271.98     16.37 o 
   1   0   9      607.77      558.06     27.87 o 
   2   0   9       69.96       81.15     13.86 o 
   3   0   9      892.11      988.65     82.95 o 
   4   0   9       37.22       28.88      7.42 o 
   5   0   9       31.92       27.74      8.30 o 
   6   0   9      729.99      715.84     27.44 o 
   7   0   9       35.83       33.83     10.73 o 
  -8   1   9       14.53        7.65      6.91 o 
  -7   1   9      251.53      249.96     25.72 o 
  -6   1   9        7.90        8.74      4.38 o 
  -5   1   9      276.31      253.29     13.85 o 
  -4   1   9      335.63      375.04     23.27 o 
  -3   1   9        7.87       11.21      4.92 o 
  -2   1   9        4.95        3.47      3.34 o 
  -1   1   9       76.35       87.13     12.02 o 
   0   1   9     1706.51     1833.99     26.84 o 
   1   1   9      157.58      164.63     35.85 o 
   2   1   9      428.23      457.48     34.58 o 
   3   1   9      506.14      485.20     21.96 o 
   4   1   9        2.79        5.86      4.00 o 
   5   1   9      587.90      625.70     34.80 o 
   6   1   9      229.38      214.86     19.03 o 
   7   1   9       49.17       52.13     15.67 o 
  -7   2   9        6.11        5.07      5.08 o 
  -6   2   9       24.17       20.29      7.00 o 
  -5   2   9       41.82       42.95     10.72 o 
  -4   2   9      671.57      696.93     25.81 o 
  -3   2   9       10.94       10.79      5.06 o 
  -2   2   9       94.03       87.49     12.72 o 
  -1   2   9      220.52      211.14     15.05 o 
   0   2   9      822.12      851.90     21.07 o 
   1   2   9       32.63       20.29      4.12 o 
   2   2   9        2.02        1.98      1.82 o 
   3   2   9       38.79       34.67      6.04 o 
   4   2   9       19.56       15.46      3.79 o 
   5   2   9      290.85      263.82     26.07 o 
   6   2   9       95.38       70.24     17.87 o 
   7   2   9       27.48       43.20     15.18 o 
  -7   3   9      151.11      168.38     22.29 o 
  -6   3   9      132.21      140.40     21.39 o 
  -5   3   9     1098.71     1348.73    134.48 o 
  -4   3   9       54.77       51.20     10.13 o 
  -3   3   9      431.09      466.67     24.71 o 
  -2   3   9       96.19      114.02     11.17 o 
  -1   3   9      498.58      542.44     16.71 o 
   0   3   9      744.16      751.10     14.49 o 
   1   3   9      751.79      733.42     19.34 o 
   2   3   9      184.36      177.81      9.75 o 
   3   3   9      191.68      187.07     10.43 o 
   4   3   9      660.24      650.65     22.09 o 
   5   3   9      190.58      234.54     33.94 o 
   6   3   9      397.46      440.35     61.61 o 
   7   3   9       18.51       26.53     13.14 o 
  -7   4   9       18.75       15.36      7.13 o 
  -6   4   9       32.42       28.98      9.91 o 
  -5   4   9       55.92       52.31     11.43 o 
  -4   4   9        0.96        4.74      4.66 o 
  -3   4   9       62.62       64.33     11.76 o 
  -2   4   9       27.24       29.22      6.83 o 
  -1   4   9      582.06      636.02     20.77 o 
   0   4   9      303.17      290.11     17.92 o 
   1   4   9      575.89      594.91     19.26 o 
   2   4   9       98.09       93.66     12.92 o 
   3   4   9       32.49       41.86     12.88 o 
   4   4   9       28.73       34.39     14.44 o 
   5   4   9        2.60       -0.38     11.15 o 
   6   4   9        3.36        5.47      7.45 o 
  -6   5   9      161.53      156.97     24.43 o 
  -5   5   9      140.06      134.74     20.92 o 
  -4   5   9       91.63       86.05     16.54 o 
  -3   5   9       51.07       51.75     11.16 o 
  -2   5   9      198.29      227.10     17.18 o 
  -1   5   9       19.86       19.54      6.69 o 
   0   5   9      772.55      768.90     23.82 o 
   1   5   9        2.74        3.17      3.14 o 
   2   5   9      374.14      406.03     30.38 o 
   3   5   9       14.22       14.47      8.61 o 
   4   5   9        0.71       -0.14     11.96 o 
   5   5   9       26.32       35.36     13.56 o 
   6   5   9       14.59       12.36      8.58 o 
  -6   6   9       72.42       65.46     14.22 o 
  -5   6   9       40.29       27.74      7.92 o 
  -4   6   9        6.02        8.92      5.33 o 
  -3   6   9        0.66        2.68      4.49 o 
  -2   6   9       70.55       69.98     11.26 o 
  -1   6   9      209.60      242.07     13.58 o 
   0   6   9       94.34       93.23     15.05 o 
   1   6   9      385.93      397.93     21.76 o 
   2   6   9        1.17        2.71      7.19 o 
   3   6   9      122.32      132.98     35.87 o 
   4   6   9        4.51        8.60     11.24 o 
   5   6   9        1.91        9.53      9.01 o 
  -5   7   9       22.67       22.05      7.08 o 
  -4   7   9       31.61       27.26      8.90 o 
  -3   7   9       35.77       50.26     10.00 o 
  -2   7   9       38.98       56.75     11.22 o 
  -1   7   9      138.53      128.00     16.94 o 
   0   7   9       24.08       27.00     10.34 o 
   1   7   9       10.75       14.06      7.37 o 
   2   7   9       95.43       92.38     16.09 o 
   3   7   9      268.81      299.03     33.18 o 
   4   7   9      459.86      534.21     43.26 o 
  -3   8   9        0.48        0.17      6.70 o 
  -2   8   9       12.61       10.96      4.37 o 
  -1   8   9       34.21       31.60     10.73 o 
   0   8   9        0.67        3.76      5.69 o 
   1   8   9       54.45       65.19     15.41 o 
   2   8   9      108.56       99.91     18.45 o 
   3   8   9      593.87      621.95     32.49 o 
   0 -10  10       60.99       56.01     15.46 o 
  -3  -9  10      237.70      262.36     28.35 o 
  -2  -9  10       43.70       61.29     19.71 o 
  -1  -9  10      773.23      851.54     38.44 o 
   0  -9  10        0.72       -1.55     10.23 o 
   1  -9  10        6.01       10.73      6.89 o 
   2  -9  10       36.10       44.29     12.82 o 
   3  -9  10       83.30       71.61     16.05 o 
  -4  -8  10       10.98        7.96      4.55 o 
  -3  -8  10       62.66       59.20     11.43 o 
  -2  -8  10      137.32      145.12     21.54 o 
  -1  -8  10       11.33       13.46      5.90 o 
   0  -8  10      128.57      117.99     21.74 o 
   1  -8  10       47.88       60.98     20.15 o 
   2  -8  10       78.76       78.76     18.30 o 
   3  -8  10      364.02      427.79     43.06 o 
   4  -8  10      301.82      289.70     26.24 o 
  -5  -7  10       20.03       21.83      7.78 o 
  -4  -7  10      122.61      122.33     62.24 o 
  -3  -7  10      399.81      449.68     29.08 o 
  -2  -7  10      118.12      116.87     21.19 o 
  -1  -7  10       26.62       30.65      8.17 o 
   0  -7  10      395.74      421.97     32.66 o 
   1  -7  10        1.14        0.24      5.51 o 
   2  -7  10       14.15        5.37      5.48 o 
   3  -7  10       18.92        9.96      4.83 o 
   4  -7  10       43.06       45.96     11.79 o 
   5  -7  10      108.46       92.02     18.60 o 
  -6  -6  10        6.97        5.35      4.78 o 
  -5  -6  10       13.75       16.68      7.99 o 
  -4  -6  10      381.19      386.99     26.54 o 
  -3  -6  10      634.61      780.68    117.27 o 
  -2  -6  10        7.54        9.09      6.66 o 
  -1  -6  10      151.09      148.33     20.57 o 
   0  -6  10      999.51     1006.35     29.55 o 
   1  -6  10        0.79        1.85      2.65 o 
   2  -6  10      138.75      135.68     14.74 o 
   3  -6  10      205.47      203.97     20.59 o 
   4  -6  10       79.94       98.06     16.38 o 
   5  -6  10      824.60      807.05     45.90 o 
   6  -6  10       28.29       21.46      9.04 o 
  -6  -5  10      109.61      102.84     14.42 o 
  -5  -5  10      144.15      145.37     17.42 o 
  -4  -5  10      274.47      282.95     19.95 o 
  -3  -5  10      500.52      495.07     26.34 o 
  -2  -5  10        2.62        3.01      6.29 o 
  -1  -5  10      590.37      580.40     27.19 o 
   0  -5  10      839.98      858.09     32.38 o 
   1  -5  10       15.98       18.97      6.13 o 
   2  -5  10       77.12       69.58     13.82 o 
   3  -5  10       29.65       22.20      6.55 o 
   4  -5  10       27.70       23.81      6.56 o 
   5  -5  10      172.66      150.43     16.21 o 
   6  -5  10       16.24       12.12      7.04 o 
  -7  -4  10      142.92      130.32     20.22 o 
  -6  -4  10      264.74      259.01     23.21 o 
  -5  -4  10        9.85        5.60      5.47 o 
  -4  -4  10      208.49      226.02     19.27 o 
  -3  -4  10       19.83       24.11      8.79 o 
  -2  -4  10      221.14      244.31     21.63 o 
  -1  -4  10      718.55      870.99    143.12 o 
   0  -4  10      344.29      360.55     32.14 o 
   1  -4  10      188.99      183.05     26.47 o 
   2  -4  10       21.15       15.91      5.27 o 
   3  -4  10        2.19        3.35      4.19 o 
   4  -4  10      103.67      117.56     13.01 o 
   5  -4  10      161.47      151.88     16.41 o 
   6  -4  10      139.61      134.86     20.85 o 
   7  -4  10       26.67       27.09     12.84 o 
  -7  -3  10      485.30      491.38     22.85 o 
  -6  -3  10      234.32      229.97     19.39 o 
  -5  -3  10      124.76      107.64     13.51 o 
  -4  -3  10       19.88       17.99      6.70 o 
  -3  -3  10      513.83      535.30     17.37 o 
  -2  -3  10        1.96        2.89      6.09 o 
  -1  -3  10     1746.72     1871.25     37.90 o 
   0  -3  10       36.85       45.98      5.45 o 
   1  -3  10      172.02      152.91     12.13 o 
   2  -3  10       13.91        5.34      5.57 o 
   3  -3  10       31.63       32.51      7.41 o 
   4  -3  10      104.43      113.28     13.30 o 
   5  -3  10      138.06      130.05     16.93 o 
   6  -3  10      133.75      126.53     16.66 o 
   7  -3  10       14.08       19.70      7.23 o 
  -7  -2  10       23.22       20.02      6.65 o 
  -6  -2  10      451.67      457.13     32.89 o 
  -5  -2  10      535.83      537.09     31.44 o 
  -4  -2  10       10.12        9.49      5.64 o 
  -3  -2  10      174.88      177.71     15.25 o 
  -2  -2  10      944.22      949.79     20.10 o 
  -1  -2  10       79.14       92.33     11.56 o 
   0  -2  10     1225.00     1241.11    254.50 o 
   1  -2  10       22.92       25.72      4.95 o 
   2  -2  10      951.88      965.05     44.38 o 
   3  -2  10      569.85      572.31     19.64 o 
   4  -2  10      393.26      393.71     16.30 o 
   5  -2  10      320.04      331.36     20.26 o 
   6  -2  10      189.55      213.23     30.73 o 
   7  -2  10       88.23       90.38     16.95 o 
  -7  -1  10      180.81      175.26     17.59 o 
  -6  -1  10       80.67       66.59     10.40 o 
  -5  -1  10      792.26      764.14     38.65 o 
  -4  -1  10     1614.42     1632.01     64.58 o 
  -3  -1  10     1588.58     1553.05     40.81 o 
  -2  -1  10      668.61      727.23     16.79 o 
  -1  -1  10      512.14      532.48     28.23 o 
   0  -1  10      182.90      189.04     20.20 o 
   1  -1  10      730.82      664.95     18.61 o 
   2  -1  10      561.97      564.21     24.98 o 
   3  -1  10      281.58      292.67     22.00 o 
   4  -1  10       54.25       55.18     10.41 o 
   5  -1  10       31.96       19.61      6.77 o 
   6  -1  10        2.43        1.68      5.93 o 
   7  -1  10        8.59        4.69      6.71 o 
  -7   0  10       79.48       69.24     13.46 o 
  -6   0  10       98.09       98.51     15.97 o 
  -5   0  10      169.72      176.37     12.94 o 
  -4   0  10       83.41       87.92     16.86 o 
  -3   0  10        1.17        4.67      4.63 o 
  -2   0  10      237.32      253.03     20.56 o 
  -1   0  10        6.51        9.44      4.32 o 
   0   0  10      488.97      525.67     23.40 o 
   1   0  10      249.55      243.72     22.36 o 
   2   0  10      117.37      124.79     19.02 o 
   3   0  10      648.88      718.05     78.60 o 
   4   0  10       76.62       67.79     11.00 o 
   5   0  10      105.67      112.90     13.06 o 
   6   0  10      125.83      151.81     16.37 o 
   7   0  10       88.01       85.94     16.27 o 
  -7   1  10       87.34       68.75     14.42 o 
  -6   1  10      346.28      350.66     22.80 o 
  -5   1  10      125.46      146.62     18.18 o 
  -4   1  10      282.13      278.21     13.95 o 
  -3   1  10       45.40       43.26      8.51 o 
  -2   1  10        2.52        5.19      4.19 o 
  -1   1  10      203.40      205.60     16.19 o 
   0   1  10     1095.11     1091.98     20.32 o 
   1   1  10        4.62        3.58      4.12 o 
   2   1  10      144.10      131.82     12.39 o 
   3   1  10      469.28      450.56     27.20 o 
   4   1  10       15.15       13.44      5.00 o 
   5   1  10      258.78      294.78     23.26 o 
   6   1  10      199.10      204.30     18.82 o 
   7   1  10       17.95       22.95      8.41 o 
  -7   2  10      207.62      187.91     25.83 o 
  -6   2  10       14.22       13.92      5.49 o 
  -5   2  10      121.45      130.97     15.92 o 
  -4   2  10      271.69      281.12     14.48 o 
  -3   2  10       12.13       14.03      6.54 o 
  -2   2  10       85.04       93.03     13.50 o 
  -1   2  10      220.26      224.58     16.44 o 
   0   2  10      484.48      490.43     21.57 o 
   1   2  10       25.93       22.81      5.95 o 
   2   2  10      581.62      572.91     17.21 o 
   3   2  10      113.39      105.86     12.44 o 
   4   2  10        6.05        6.94      3.69 o 
   5   2  10      266.05      228.12     15.42 o 
   6   2  10        8.46       11.21      7.38 o 
   7   2  10       67.23       86.18     28.71 o 
  -7   3  10        1.59        2.50      5.22 o 
  -6   3  10        9.94        7.69      4.65 o 
  -5   3  10      319.01      296.95     14.30 o 
  -4   3  10       76.72       76.18     12.96 o 
  -3   3  10      735.38      730.54     20.01 o 
  -2   3  10       37.96       30.78      8.35 o 
  -1   3  10     1364.96     1476.47     37.89 o 
   0   3  10       37.81       32.67      6.28 o 
   1   3  10      337.67      335.29     19.19 o 
   2   3  10      335.38      373.23     18.89 o 
   3   3  10       13.37        9.33      3.65 o 
   4   3  10      135.53      127.48      9.46 o 
   5   3  10      121.30      134.07     40.95 o 
   6   3  10      223.12      257.81     33.11 o 
  -6   4  10       36.26       36.03     10.70 o 
  -5   4  10      406.13      398.23     29.33 o 
  -4   4  10       96.78      104.79     13.56 o 
  -3   4  10       84.09       86.94     13.58 o 
  -2   4  10      115.93      129.05     13.41 o 
  -1   4  10       22.55       20.56      6.38 o 
   0   4  10      835.25      776.34     54.68 o 
   1   4  10       83.98       78.11     10.18 o 
   2   4  10      177.49      198.89     16.17 o 
   3   4  10        2.82        5.76      7.27 o 
   4   4  10       42.70       46.44     12.98 o 
   5   4  10       87.94       86.49     15.76 o 
   6   4  10      139.05      130.72     27.35 o 
  -6   5  10      124.53      125.62     14.59 o 
  -5   5  10      110.90      128.13     20.64 o 
  -4   5  10      175.44      166.67     22.83 o 
  -3   5  10       47.23       37.98      8.63 o 
  -2   5  10       99.11       97.30     14.10 o 
  -1   5  10      374.42      377.67     21.32 o 
   0   5  10      276.47      283.90     12.45 o 
   1   5  10      456.70      461.09     31.91 o 
   2   5  10       22.69       20.33      8.88 o 
   3   5  10       24.33       24.37      8.70 o 
   4   5  10        8.64        8.22     11.19 o 
   5   5  10       88.01       82.88     22.56 o 
  -5   6  10       31.81       41.32     10.02 o 
  -4   6  10       22.68       18.18      5.70 o 
  -3   6  10       28.56       21.48      6.92 o 
  -2   6  10       94.67       95.51     14.54 o 
  -1   6  10      153.72      148.91     14.92 o 
   0   6  10      211.72      216.97     13.39 o 
   1   6  10      192.56      196.42     17.92 o 
   2   6  10      342.40      404.30     45.93 o 
   3   6  10      135.13      164.39     31.34 o 
   4   6  10        2.44        9.63      8.78 o 
   5   6  10      115.19      135.86     27.95 o 
  -4   7  10        5.56        9.82      5.28 o 
  -3   7  10       34.03       33.32      9.25 o 
  -2   7  10      112.73      117.53     20.73 o 
  -1   7  10       29.55       38.80     12.70 o 
   0   7  10        8.03       14.83      7.46 o 
   1   7  10      134.05      141.65     22.63 o 
   2   7  10       62.47       67.07     19.89 o 
   3   7  10        0.74        3.80      7.90 o 
  -2   8  10       57.43       52.52     28.57 o 
  -1   8  10        0.72        4.78      4.14 o 
   0   8  10        2.27        4.74      5.61 o 
   1   8  10      191.08      188.55     35.81 o 
   2   8  10      232.14      206.17     37.78 o 
  -2  -9  11        3.03        6.44      8.26 o 
  -1  -9  11      102.79      107.19     29.91 o 
   0  -9  11       19.47       19.01     10.96 o 
   1  -9  11      186.32      196.90     45.52 o 
   2  -9  11      145.96      139.14     26.81 o 
  -4  -8  11       32.04       28.38      9.15 o 
  -3  -8  11       21.69       21.68      6.53 o 
  -2  -8  11      145.87      147.55     17.63 o 
  -1  -8  11      124.94      130.97     25.26 o 
   0  -8  11       32.06       48.43     16.64 o 
   1  -8  11        2.90        6.60      6.81 o 
   2  -8  11      273.76      284.32     44.81 o 
   3  -8  11       26.52       19.77      7.63 o 
   4  -8  11      222.04      199.61     27.55 o 
  -5  -7  11      142.30      138.83     15.85 o 
  -4  -7  11      108.93      115.75     26.76 o 
  -3  -7  11       80.65       72.95     12.37 o 
  -2  -7  11      139.46      144.85     22.27 o 
  -1  -7  11       41.61       60.09     12.83 o 
   0  -7  11       22.85       35.24      8.95 o 
   1  -7  11       52.83       55.75     13.03 o 
   2  -7  11       27.58       22.82      6.38 o 
   3  -7  11      594.89      594.78     30.79 o 
   4  -7  11        5.51        3.28      4.97 o 
   5  -7  11        3.75        1.74      7.30 o 
  -5  -6  11       32.51       34.11     11.42 o 
  -4  -6  11        2.05        5.62      5.97 o 
  -3  -6  11       71.54       92.52     20.40 o 
  -2  -6  11        9.44        6.70      5.08 o 
  -1  -6  11      142.35      177.39     23.85 o 
   0  -6  11      342.49      347.41     22.87 o 
   1  -6  11        0.76        3.19      6.12 o 
   2  -6  11      522.36      510.78     30.05 o 
   3  -6  11      185.17      186.68     19.52 o 
   4  -6  11      127.81      140.60     14.48 o 
   5  -6  11      315.47      302.85     33.65 o 
  -6  -5  11      129.27      132.35     15.82 o 
  -5  -5  11       31.43       34.79     10.69 o 
  -4  -5  11     1150.42     1182.77     34.45 o 
  -3  -5  11      141.21      130.94     15.02 o 
  -2  -5  11      208.04      268.01     59.28 o 
  -1  -5  11     1055.63      957.29     30.34 o 
   0  -5  11      271.71      244.26     18.62 o 
   1  -5  11       19.69       13.77      7.88 o 
   2  -5  11      231.10      224.72     19.77 o 
   3  -5  11        2.03        3.30      4.23 o 
   4  -5  11       17.02       20.24      6.38 o 
   5  -5  11      256.40      241.30     26.82 o 
   6  -5  11       49.92       48.06     13.39 o 
  -6  -4  11      133.68      117.71     18.72 o 
  -5  -4  11      177.66      204.37     25.12 o 
  -4  -4  11      181.26      168.57     21.65 o 
  -3  -4  11      215.48      234.87     19.36 o 
  -2  -4  11        0.90        1.97      5.20 o 
  -1  -4  11     1606.23     1669.25    110.84 o 
   0  -4  11        0.86        1.30      4.95 o 
   1  -4  11      113.95      122.35     18.56 o 
   2  -4  11        4.97        4.59      2.94 o 
   3  -4  11       79.60       73.01     11.59 o 
   4  -4  11      168.96      172.03     18.79 o 
   5  -4  11      179.19      157.19     20.84 o 
   6  -4  11      198.15      186.87     22.68 o 
  -7  -3  11       16.16       10.43      6.07 o 
  -6  -3  11      127.08      117.54     14.27 o 
  -5  -3  11       55.88       57.71     11.15 o 
  -4  -3  11       72.38       64.78      8.32 o 
  -3  -3  11        2.76        1.74      1.67 o 
  -2  -3  11      387.00      430.69     35.81 o 
  -1  -3  11      783.09      775.78     29.33 o 
   0  -3  11       21.97       17.30      5.50 o 
   1  -3  11      119.11      118.03     14.19 o 
   2  -3  11       21.77       14.27      7.58 o 
   3  -3  11       17.44       15.37      4.66 o 
   4  -3  11      338.88      315.04     17.72 o 
   5  -3  11      242.40      238.32     18.20 o 
   6  -3  11      125.90      112.57     16.42 o 
   7  -3  11       37.44       45.54     11.45 o 
  -7  -2  11      789.76      766.66     21.98 o 
  -6  -2  11      231.33      239.44     24.92 o 
  -5  -2  11        4.81        5.99      4.17 o 
  -4  -2  11        5.89        7.96      5.48 o 
  -3  -2  11        2.31        2.33      1.94 o 
  -2  -2  11      698.79      710.87     22.39 o 
  -1  -2  11      701.02      712.92     21.41 o 
   0  -2  11      423.52      431.34     38.51 o 
   1  -2  11       12.53       10.72      4.03 o 
   2  -2  11      744.83      785.33     42.43 o 
   3  -2  11        4.69        8.40      5.07 o 
   4  -2  11      196.58      207.90     18.84 o 
   5  -2  11      220.99      222.72     22.36 o 
   6  -2  11       41.51       45.81     10.28 o 
   7  -2  11       73.70       69.79     14.07 o 
  -7  -1  11      142.64      141.36     17.66 o 
  -6  -1  11       18.41       17.01      7.30 o 
  -5  -1  11      210.42      199.70     22.84 o 
  -4  -1  11       68.99       64.05     11.10 o 
  -3  -1  11      208.43      228.23     23.18 o 
  -2  -1  11     2006.50     2105.77     48.37 o 
  -1  -1  11     1263.71     1272.48     34.75 o 
   0  -1  11      110.28       92.48     18.90 o 
   1  -1  11      415.00      404.96     28.67 o 
   2  -1  11      269.92      268.81     24.91 o 
   3  -1  11      499.60      530.26     25.13 o 
   4  -1  11       10.99        9.36      5.06 o 
   5  -1  11      267.31      279.96     20.11 o 
   6  -1  11       58.44       61.25     14.11 o 
   7  -1  11       24.47       12.93      7.14 o 
  -7   0  11       32.19       26.36      7.31 o 
  -6   0  11       17.86       18.24      7.75 o 
  -5   0  11       53.56       41.08     10.05 o 
  -4   0  11       40.81       48.83      9.49 o 
  -3   0  11      649.25      672.60     27.46 o 
  -2   0  11      723.04      747.41     24.78 o 
  -1   0  11      135.18      127.50     12.38 o 
   0   0  11       35.62       29.10      7.56 o 
   1   0  11      119.27      138.00     18.83 o 
   2   0  11      635.38      589.57     21.91 o 
   3   0  11      104.01      114.44     15.64 o 
   4   0  11       15.23       14.86      4.74 o 
   5   0  11       22.74       35.89      7.41 o 
   6   0  11      155.53      181.43     21.62 o 
   7   0  11       13.75       10.43      5.82 o 
  -7   1  11       88.45       81.27     16.88 o 
  -6   1  11      504.02      464.93     28.28 o 
  -5   1  11       36.74       28.30      8.81 o 
  -4   1  11      414.77      399.77     18.43 o 
  -3   1  11       41.15       62.39     11.26 o 
  -2   1  11      264.56      260.11     20.50 o 
  -1   1  11      108.43      119.80     15.09 o 
   0   1  11      285.38      310.15     25.19 o 
   1   1  11      266.75      263.13     21.05 o 
   2   1  11      685.32      753.95    100.66 o 
   3   1  11      173.15      178.68     18.56 o 
   4   1  11      156.17      149.36     24.58 o 
   5   1  11      268.43      310.05     28.18 o 
   6   1  11       33.27       34.63      8.69 o 
   7   1  11       13.98       17.28     13.26 o 
  -7   2  11      225.92      207.89     29.35 o 
  -6   2  11      490.16      448.97     25.36 o 
  -5   2  11      322.12      310.06     18.08 o 
  -4   2  11        0.88        4.44      4.03 o 
  -3   2  11      126.74      126.52     11.43 o 
  -2   2  11       39.23       39.16      9.82 o 
  -1   2  11      787.17      805.35     24.17 o 
   0   2  11       79.39       91.25     13.96 o 
   1   2  11       14.47       17.64      8.47 o 
   2   2  11      600.91      545.38     18.39 o 
   3   2  11       10.43       11.92      4.33 o 
   4   2  11       86.59       84.84     12.03 o 
   5   2  11      569.49      574.49     53.79 o 
   6   2  11      140.04      161.19     38.42 o 
  -6   3  11       14.26       14.90      6.78 o 
  -5   3  11       62.37       76.60     10.94 o 
  -4   3  11      121.07       88.29     12.84 o 
  -3   3  11       87.97       61.94     10.67 o 
  -2   3  11      134.80      172.14     17.46 o 
  -1   3  11      389.65      409.38     20.96 o 
   0   3  11       33.30       34.45      9.29 o 
   1   3  11       12.63        9.24      4.21 o 
   2   3  11      308.59      301.53     10.73 o 
   3   3  11       22.37       15.08      4.74 o 
   4   3  11      312.35      324.35     38.17 o 
   5   3  11       57.47       61.98     22.13 o 
   6   3  11       14.30       13.14      9.69 o 
  -6   4  11       99.07       80.16     12.43 o 
  -5   4  11      133.93      138.43     14.77 o 
  -4   4  11       64.92       62.23     12.31 o 
  -3   4  11      289.87      276.88     15.72 o 
  -2   4  11      558.54      552.59     25.89 o 
  -1   4  11      686.13      703.73     18.61 o 
   0   4  11       76.28       84.56     14.92 o 
   1   4  11       40.40       41.56     10.21 o 
   2   4  11      166.99      188.18     18.16 o 
   3   4  11        7.23        8.28      7.77 o 
   4   4  11      357.46      369.75     37.92 o 
   5   4  11       77.78       70.70     20.71 o 
  -5   5  11       17.72       15.75      6.03 o 
  -4   5  11       76.76       75.46     11.47 o 
  -3   5  11       69.54       77.53     13.95 o 
  -2   5  11      110.83      108.95     17.46 o 
  -1   5  11       49.65       55.65     11.57 o 
   0   5  11       64.49       64.56     14.42 o 
   1   5  11      191.03      207.65     36.19 o 
   2   5  11        2.35        6.37      8.76 o 
   3   5  11      363.72      409.58     32.64 o 
   4   5  11        1.13        2.78      5.92 o 
   5   5  11      164.83      196.67     39.34 o 
  -4   6  11       91.32       88.15     11.04 o 
  -3   6  11       74.98       90.26     12.21 o 
  -2   6  11      127.29      117.95     14.53 o 
  -1   6  11      242.92      232.98     22.12 o 
   0   6  11      257.19      285.79     39.22 o 
   1   6  11      117.13      117.46     22.08 o 
   2   6  11       78.97       93.01     17.81 o 
   3   6  11        5.44        6.22      7.65 o 
   4   6  11       90.62      114.21     23.33 o 
  -3   7  11       49.08       53.85     10.17 o 
  -2   7  11      108.25       99.48     21.11 o 
  -1   7  11      105.04       89.37     20.45 o 
   0   7  11       84.97       78.02     17.24 o 
   1   7  11       50.80       61.03     20.85 o 
   2   7  11       11.72       14.23      7.72 o 
   3   7  11        3.92       11.97      7.61 o 
  -1  -9  12       25.57       32.84     16.19 o 
   0  -9  12        8.30        5.66      6.86 o 
   1  -9  12      107.03      104.17     18.19 o 
  -3  -8  12       99.88       95.35     18.80 o 
  -2  -8  12      211.78      179.99     15.52 o 
  -1  -8  12       73.64       70.75     15.04 o 
   0  -8  12        7.89        1.11      4.66 o 
   1  -8  12      317.79      362.78     72.02 o 
   2  -8  12      204.90      220.79     26.13 o 
   3  -8  12      162.79      182.93     27.06 o 
  -4  -7  12       40.30       25.40      9.04 o 
  -3  -7  12       95.31      102.43     18.54 o 
  -2  -7  12      204.27      188.22     18.88 o 
  -1  -7  12        1.90        6.04      6.66 o 
   0  -7  12        2.96        4.94      4.18 o 
   1  -7  12       83.51       83.78     16.65 o 
   2  -7  12      145.40      141.98     14.57 o 
   3  -7  12      181.29      158.08     19.45 o 
   4  -7  12       68.90       60.70     13.07 o 
  -5  -6  12       86.88       68.37     12.80 o 
  -4  -6  12      385.29      409.41     30.57 o 
  -3  -6  12      142.30      162.82     32.33 o 
  -2  -6  12       44.38       64.47     14.35 o 
  -1  -6  12        2.37        9.04      7.81 o 
   0  -6  12       48.72       64.28     14.25 o 
   1  -6  12       45.21       55.53     12.15 o 
   2  -6  12      361.97      359.86     36.37 o 
   3  -6  12      399.36      392.94     28.21 o 
   4  -6  12       53.73       51.71      9.77 o 
   5  -6  12       14.03       12.35      5.11 o 
  -6  -5  12       23.04       20.65      8.55 o 
  -5  -5  12      105.16       88.55     17.06 o 
  -4  -5  12      228.63      219.48     23.23 o 
  -3  -5  12       24.16       25.41      7.74 o 
  -2  -5  12        5.56       11.89      8.15 o 
  -1  -5  12      307.07      291.59     23.71 o 
   0  -5  12      162.82      157.24     18.80 o 
   1  -5  12      143.81      121.27     17.83 o 
   2  -5  12      433.72      414.61     27.94 o 
   3  -5  12      118.56      115.99     18.08 o 
   4  -5  12      117.75      113.90     13.01 o 
   5  -5  12       61.09       58.77     11.46 o 
   6  -5  12      116.00      130.92     19.51 o 
  -6  -4  12       30.78       25.35      7.28 o 
  -5  -4  12      211.35      207.92     24.09 o 
  -4  -4  12      473.30      476.96     30.66 o 
  -3  -4  12       34.85       38.88     10.83 o 
  -2  -4  12       17.97       17.38      7.99 o 
  -1  -4  12     1626.28     1722.74    107.77 o 
   0  -4  12       69.58       80.87     13.77 o 
   1  -4  12      430.79      434.04     27.97 o 
   2  -4  12        4.91        5.06      4.04 o 
   3  -4  12        1.43        5.98      4.25 o 
   4  -4  12      387.31      389.50     25.59 o 
   5  -4  12       68.75       72.80     11.45 o 
   6  -4  12      120.14      130.07     21.58 o 
  -6  -3  12        1.66        5.60      4.78 o 
  -5  -3  12       99.99       85.02     12.81 o 
  -4  -3  12      229.00      238.83     23.40 o 
  -3  -3  12       19.89       19.35      5.82 o 
  -2  -3  12      604.45      594.08     29.35 o 
  -1  -3  12      229.92      207.43     11.06 o 
   0  -3  12      344.95      352.25     23.12 o 
   1  -3  12        7.82        6.81      3.74 o 
   2  -3  12       13.84        7.00      5.04 o 
   3  -3  12        7.84        4.92      4.23 o 
   4  -3  12      517.23      568.83     30.43 o 
   5  -3  12      172.47      174.55     17.96 o 
   6  -3  12       53.48       42.53      9.40 o 
  -7  -2  12      106.10      108.20     15.72 o 
  -6  -2  12        3.56        8.62      5.92 o 
  -5  -2  12      471.02      456.23     37.54 o 
  -4  -2  12     1188.84     1262.85     35.73 o 
  -3  -2  12      387.80      398.82     21.89 o 
  -2  -2  12     1152.39     1190.23     36.69 o 
  -1  -2  12      164.40      162.33      9.32 o 
   0  -2  12       74.73       76.76      9.96 o 
   1  -2  12      171.38      169.01     18.10 o 
   2  -2  12      239.67      246.26     35.37 o 
   3  -2  12      267.75      252.96     12.95 o 
   4  -2  12      172.39      174.84     16.71 o 
   5  -2  12      201.57      181.48     18.61 o 
   6  -2  12        2.49        5.07      3.91 o 
  -7  -1  12       49.87       45.00     11.17 o 
  -6  -1  12      122.54       91.41     13.87 o 
  -5  -1  12        2.22        4.79      4.30 o 
  -4  -1  12       11.58       16.09      7.30 o 
  -3  -1  12      173.03      166.56     18.54 o 
  -2  -1  12      117.99      115.41     16.65 o 
  -1  -1  12       16.68       14.34      5.81 o 
   0  -1  12       50.84       36.52     13.78 o 
   1  -1  12       40.11       36.80      9.89 o 
   2  -1  12      153.58      140.44     13.38 o 
   3  -1  12       25.41       24.68      6.71 o 
   4  -1  12      283.81      283.91     20.41 o 
   5  -1  12      210.54      197.18     18.11 o 
   6  -1  12       11.23       12.10      4.07 o 
  -7   0  12        0.88        3.33      4.36 o 
  -6   0  12        4.20        5.29      4.31 o 
  -5   0  12       14.53       14.07      5.57 o 
  -4   0  12      279.14      302.40     17.47 o 
  -3   0  12      338.29      343.27     13.89 o 
  -2   0  12      759.47      754.78     26.61 o 
  -1   0  12     1407.29     1461.51     46.35 o 
   0   0  12     1606.61     1633.24     46.81 o 
   1   0  12     1225.22     1233.49     42.16 o 
   2   0  12      209.75      203.70     25.62 o 
   3   0  12       81.61       89.46     12.83 o 
   4   0  12       94.63       92.58     12.93 o 
   5   0  12       73.52       94.86     15.47 o 
   6   0  12       75.80       91.72     14.68 o 
  -6   1  12       29.83       33.45      8.27 o 
  -5   1  12      110.84      108.12     11.88 o 
  -4   1  12      157.39      166.72     16.47 o 
  -3   1  12      243.95      247.52     14.16 o 
  -2   1  12      174.09      180.03     16.93 o 
  -1   1  12      197.65      225.78     29.17 o 
   0   1  12      188.21      189.30     23.16 o 
   1   1  12      159.58      170.37     20.41 o 
   2   1  12       11.78       11.04      4.97 o 
   3   1  12        5.04       10.82      5.44 o 
   4   1  12       20.64       23.90      6.26 o 
   5   1  12       95.36       97.59     15.24 o 
   6   1  12       16.03       17.69     11.46 o 
  -6   2  12       46.61       46.73      9.48 o 
  -5   2  12       83.75       81.00     11.26 o 
  -4   2  12      194.02      169.46     13.20 o 
  -3   2  12       62.75       53.56     10.78 o 
  -2   2  12        6.25       13.02      6.17 o 
  -1   2  12      526.36      533.31     31.84 o 
   0   2  12       60.24       72.96     13.99 o 
   1   2  12      253.02      274.77     14.21 o 
   2   2  12      297.95      300.03     22.44 o 
   3   2  12        7.56        7.16      3.94 o 
   4   2  12       66.69       61.68     10.00 o 
   5   2  12      147.32      166.38     26.10 o 
   6   2  12       40.84       39.01     17.46 o 
  -6   3  12       87.24       90.76     13.07 o 
  -5   3  12      272.32      243.87     18.10 o 
  -4   3  12       31.17       25.79      6.75 o 
  -3   3  12        0.88        4.65      4.93 o 
  -2   3  12        5.12       14.70      5.31 o 
  -1   3  12       58.84       84.11     15.65 o 
   0   3  12      171.26      168.35     23.80 o 
   1   3  12        1.55        5.54      6.38 o 
   2   3  12      556.37      528.75     23.99 o 
   3   3  12      166.22      150.64     25.09 o 
   4   3  12      320.11      343.31     45.95 o 
   5   3  12      142.90      160.68     27.44 o 
  -5   4  12      135.91      147.18     14.97 o 
  -4   4  12        2.73        3.17      3.44 o 
  -3   4  12       41.08       18.33      6.41 o 
  -2   4  12      213.68      215.69     14.56 o 
  -1   4  12      440.06      435.25     18.51 o 
   0   4  12       29.86       19.43      7.40 o 
   1   4  12      948.91     1000.73     46.48 o 
   2   4  12        3.01        7.67      7.89 o 
   3   4  12      124.42      156.82     35.07 o 
   4   4  12      242.74      250.86     25.06 o 
   5   4  12      114.54      133.20     16.93 o 
  -5   5  12        4.83        8.81      5.42 o 
  -4   5  12       29.71       29.36      6.70 o 
  -3   5  12        0.62        2.69      3.23 o 
  -2   5  12      170.44      188.40     15.89 o 
  -1   5  12      228.73      231.56     23.28 o 
   0   5  12       33.19       34.43      9.65 o 
   1   5  12       31.42       32.11     10.92 o 
   2   5  12       15.78       11.04      7.67 o 
   3   5  12       15.43       18.93      8.85 o 
   4   5  12      197.51      214.86     25.34 o 
  -4   6  12      109.50       93.48     17.46 o 
  -3   6  12       41.49       31.37      9.18 o 
  -2   6  12      212.39      221.80     21.83 o 
  -1   6  12      204.63      233.93     28.46 o 
   0   6  12      211.82      227.15     25.20 o 
   1   6  12       23.88       18.21      9.32 o 
   2   6  12       10.76       13.77      7.83 o 
   3   6  12      105.77       98.99     27.59 o 
  -2   7  12       84.38       85.63     18.74 o 
  -1   7  12      211.54      211.42     50.07 o 
   0   7  12       61.05       47.83     12.79 o 
   1   7  12       32.31       27.15     13.41 o 
  -2  -8  13       80.85       76.73     17.80 o 
  -1  -8  13       79.30       60.47     19.16 o 
   0  -8  13       84.66       90.26     24.15 o 
   1  -8  13       28.79       24.68      9.81 o 
   2  -8  13       17.40       11.70      6.62 o 
  -4  -7  13        0.85        5.80      6.72 o 
  -3  -7  13       30.44       35.34     10.30 o 
  -2  -7  13       92.66       85.21     11.48 o 
  -1  -7  13       22.59       26.51      8.30 o 
   0  -7  13       14.29       14.20      5.85 o 
   1  -7  13      114.29       94.06     18.69 o 
   2  -7  13       59.00       64.07     11.20 o 
   3  -7  13       51.59       44.32      9.91 o 
   4  -7  13       93.41       98.39     16.85 o 
  -4  -6  13      104.47       88.82     15.62 o 
  -3  -6  13      203.91      194.90     46.71 o 
  -2  -6  13      795.44      758.38     39.17 o 
  -1  -6  13       22.03       19.14      7.58 o 
   0  -6  13       75.82       94.76     15.90 o 
   1  -6  13      136.42      123.96     15.59 o 
   2  -6  13      159.71      160.81     21.15 o 
   3  -6  13      228.54      249.65     27.77 o 
   4  -6  13       18.22       15.11      5.58 o 
  -5  -5  13        2.96        6.89      6.01 o 
  -4  -5  13       30.00       30.14      9.84 o 
  -3  -5  13      288.20      270.95     37.43 o 
  -2  -5  13       30.03       21.15      8.00 o 
  -1  -5  13       15.27       30.98      8.86 o 
   0  -5  13      178.81      132.85     21.94 o 
   1  -5  13       95.55       93.70     14.97 o 
   2  -5  13      395.14      376.86     29.38 o 
   3  -5  13      194.25      202.44     25.97 o 
   4  -5  13       78.16       76.42     12.58 o 
   5  -5  13       52.23       38.28      8.43 o 
  -6  -4  13       45.98       44.10     11.39 o 
  -5  -4  13      218.76      212.00     26.39 o 
  -4  -4  13      119.89      122.99     14.96 o 
  -3  -4  13       81.20       69.21     12.53 o 
  -2  -4  13      219.71      246.14     31.62 o 
  -1  -4  13      126.19      128.68     14.61 o 
   0  -4  13       90.91       93.03     13.49 o 
   1  -4  13      312.71      277.69     13.09 o 
   2  -4  13      783.01      758.41     35.77 o 
   3  -4  13       78.00       57.33     14.59 o 
   4  -4  13      207.22      191.23     19.83 o 
   5  -4  13       76.21       74.20     11.23 o 
  -6  -3  13       54.24       36.70      9.40 o 
  -5  -3  13      493.29      495.23     30.98 o 
  -4  -3  13      105.77       99.10     15.65 o 
  -3  -3  13        4.41        6.47      7.72 o 
  -2  -3  13      868.25      882.89     52.49 o 
  -1  -3  13      270.85      340.54     41.21 o 
   0  -3  13        2.96        4.63      3.25 o 
   1  -3  13      358.58      326.14     13.69 o 
   2  -3  13       10.79       13.51      4.86 o 
   3  -3  13       40.18       38.98      7.29 o 
   4  -3  13      295.13      281.23     19.31 o 
   5  -3  13       74.19       88.40     11.80 o 
   6  -3  13       31.22       36.72      8.50 o 
  -6  -2  13      105.10       98.66     17.30 o 
  -5  -2  13       44.18       47.84     13.07 o 
  -4  -2  13        3.24        5.57      3.96 o 
  -3  -2  13       37.12       29.77      8.31 o 
  -2  -2  13     1808.06     1831.92     42.30 o 
  -1  -2  13      173.01      176.55      9.79 o 
   0  -2  13       91.24       95.87     13.74 o 
   1  -2  13        1.89        7.71      5.05 o 
   2  -2  13      109.50       98.68     16.46 o 
   3  -2  13      413.75      390.34     18.89 o 
   4  -2  13       27.22       23.77      6.17 o 
   5  -2  13      300.63      290.89     25.67 o 
   6  -2  13        0.63        3.69      3.48 o 
  -6  -1  13        6.76        8.75      4.67 o 
  -5  -1  13       47.88       38.28      8.65 o 
  -4  -1  13       22.55       17.14      5.52 o 
  -3  -1  13      765.38      791.53     39.41 o 
  -2  -1  13     1313.49     1432.04     36.89 o 
  -1  -1  13        6.58       11.77      5.78 o 
   0  -1  13      171.08      123.04     47.63 o 
   1  -1  13      303.11      304.05     17.78 o 
   2  -1  13        2.84        6.02      5.49 o 
   3  -1  13      211.75      212.34     19.51 o 
   4  -1  13      432.25      413.19     24.93 o 
   5  -1  13       11.52        9.79      4.74 o 
   6  -1  13      158.61      136.37     20.46 o 
  -6   0  13        6.06        6.94      4.26 o 
  -5   0  13       29.51       29.42      8.31 o 
  -4   0  13       83.65       71.37     11.59 o 
  -3   0  13      541.11      570.70     34.07 o 
  -2   0  13      421.17      402.61     25.13 o 
  -1   0  13        0.90        6.01      5.34 o 
   0   0  13        1.43        6.88      5.39 o 
   1   0  13      538.76      550.06     23.30 o 
   2   0  13     1006.35     1042.35     48.48 o 
   3   0  13      657.77      714.56     77.14 o 
   4   0  13      277.28      265.76     19.84 o 
   5   0  13      113.04      104.64     15.38 o 
   6   0  13        3.11        4.65      3.87 o 
  -6   1  13        3.54        5.91      4.62 o 
  -5   1  13        0.90        2.94      3.52 o 
  -4   1  13       52.93       65.68      9.54 o 
  -3   1  13      563.72      546.91     27.17 o 
  -2   1  13       51.51       61.09     10.66 o 
  -1   1  13      117.88      115.16     17.57 o 
   0   1  13       23.67       25.43      7.92 o 
   1   1  13      901.68      876.71     26.09 o 
   2   1  13       97.50      106.04     18.32 o 
   3   1  13        6.85        5.89      4.20 o 
   4   1  13        6.38        1.84      3.95 o 
   5   1  13        1.55        1.50      3.38 o 
   6   1  13       64.24       50.30     16.01 o 
  -6   2  13       15.67       17.61      5.60 o 
  -5   2  13       30.38       32.85      7.37 o 
  -4   2  13       23.56       28.11      7.34 o 
  -3   2  13      247.95      256.86     16.68 o 
  -2   2  13      314.06      280.71     18.67 o 
  -1   2  13        3.50        5.13      4.51 o 
   0   2  13      763.55      851.97     42.78 o 
   1   2  13      237.35      247.54     18.48 o 
   2   2  13      267.05      262.11     27.73 o 
   3   2  13       38.91       27.71      6.94 o 
   4   2  13       67.13       85.57     12.41 o 
   5   2  13       95.49      112.36     24.81 o 
  -5   3  13       91.28      101.79     14.47 o 
  -4   3  13      123.80      118.41     17.25 o 
  -3   3  13      162.94      138.84     21.03 o 
  -2   3  13      458.84      494.67     30.60 o 
  -1   3  13      286.60      292.25     17.25 o 
   0   3  13       43.61       53.47     11.58 o 
   1   3  13      390.55      426.01     27.44 o 
   2   3  13       48.91       49.98     11.37 o 
   3   3  13       36.98       26.20      9.29 o 
   4   3  13      151.26      167.61     26.15 o 
   5   3  13       99.07      111.86     25.64 o 
  -5   4  13        2.22        6.63      4.21 o 
  -4   4  13        8.98       13.57      5.62 o 
  -3   4  13        8.08        7.29      4.10 o 
  -2   4  13       81.84       82.21     16.46 o 
  -1   4  13        1.27        1.77      4.28 o 
   0   4  13       71.15       52.72     11.33 o 
   1   4  13      223.69      256.91     19.59 o 
   2   4  13        2.42        6.35      6.00 o 
   3   4  13       46.02       57.97     15.31 o 
   4   4  13      149.96      143.61     31.22 o 
  -4   5  13        2.33        2.80      3.75 o 
  -3   5  13       27.98       26.21      6.52 o 
  -2   5  13      267.45      266.84     20.39 o 
  -1   5  13        0.78        3.63      4.48 o 
   0   5  13       44.23       51.23     15.00 o 
   1   5  13      603.31      604.06     48.64 o 
   2   5  13       10.88       13.54     10.82 o 
   3   5  13      161.27      162.50     21.79 o 
  -3   6  13       99.80       89.31     19.13 o 
  -2   6  13      195.15      190.06     19.71 o 
  -1   6  13        8.91       13.58      8.54 o 
   0   6  13      100.03      101.47     24.61 o 
   1   6  13       61.00       64.50     18.84 o 
   2   6  13        4.10        6.29      5.96 o 
  -1  -8  14       50.09       47.04     15.01 o 
   0  -8  14       74.21       77.84     25.74 o 
   1  -8  14       35.31       30.10     10.85 o 
  -3  -7  14       97.39      105.24     21.93 o 
  -2  -7  14       38.37       35.71     10.69 o 
  -1  -7  14       68.93       65.14     14.93 o 
   0  -7  14       70.51       70.08     17.21 o 
   1  -7  14      154.77      140.32     25.50 o 
   2  -7  14       59.20       58.62     12.03 o 
   3  -7  14       25.00       21.99      5.88 o 
  -4  -6  14       28.59       25.35      8.54 o 
  -3  -6  14       60.54       69.08     18.38 o 
  -2  -6  14        0.83        4.62      5.88 o 
  -1  -6  14       34.90       31.98     11.60 o 
   0  -6  14      180.48      164.25     23.44 o 
   1  -6  14      341.02      341.91     31.98 o 
   2  -6  14       29.85       23.76      7.24 o 
   3  -6  14       47.73       37.66      8.49 o 
   4  -6  14       24.02       22.02      6.47 o 
  -4  -5  14       31.63       31.70     10.14 o 
  -3  -5  14      159.18      177.00     18.52 o 
  -2  -5  14       37.53       55.45     13.77 o 
  -1  -5  14       57.17       60.66     11.67 o 
   0  -5  14      146.97      146.52     18.72 o 
   1  -5  14      114.07      127.83     15.00 o 
   2  -5  14       22.32       19.53      6.80 o 
   3  -5  14       12.49       17.61      6.58 o 
   4  -5  14       37.77       40.45     10.28 o 
  -5  -4  14      132.83      144.42     20.92 o 
  -4  -4  14       92.71       99.07     15.42 o 
  -3  -4  14      110.89      108.91     19.06 o 
  -2  -4  14        8.46       13.35      7.55 o 
  -1  -4  14       50.55       52.43     12.87 o 
   0  -4  14      132.87      149.66     22.17 o 
   1  -4  14       50.94       53.81     11.77 o 
   2  -4  14      837.26      851.89     60.10 o 
   3  -4  14       22.56       13.50      5.89 o 
   4  -4  14      329.89      356.76     23.64 o 
   5  -4  14      152.71      161.16     19.55 o 
  -5  -3  14      167.00      164.93     24.10 o 
  -4  -3  14       68.60       56.08     14.18 o 
  -3  -3  14       16.98       12.19      6.74 o 
  -2  -3  14      297.87      290.24     29.69 o 
  -1  -3  14       17.86       18.90      9.14 o 
   0  -3  14       65.86       59.62     10.21 o 
   1  -3  14      687.70      658.08     30.92 o 
   2  -3  14        6.26       11.25      5.43 o 
   3  -3  14      526.75      501.75     29.05 o 
   4  -3  14        1.31        5.25      5.22 o 
   5  -3  14      284.14      305.48     18.20 o 
  -5  -2  14      312.23      296.01     25.53 o 
  -4  -2  14       32.67       37.98     11.69 o 
  -3  -2  14       12.46        8.49      6.62 o 
  -2  -2  14      215.81      226.76     14.32 o 
  -1  -2  14       31.03       32.03      8.98 o 
   0  -2  14      105.61      117.72      9.99 o 
   1  -2  14      124.60      139.52     18.60 o 
   2  -2  14        1.42        7.04      4.48 o 
   3  -2  14      112.36       92.61     14.01 o 
   4  -2  14      273.95      290.05     24.17 o 
   5  -2  14       25.14       27.98      6.91 o 
  -6  -1  14      153.05      107.88     17.78 o 
  -5  -1  14      245.59      243.98     23.89 o 
  -4  -1  14        5.94        7.73      5.14 o 
  -3  -1  14      379.66      409.18     35.58 o 
  -2  -1  14      668.46      652.09     30.13 o 
  -1  -1  14      648.57      642.03     35.51 o 
   1  -1  14        3.14        6.51      4.30 o 
   2  -1  14        8.00        7.77      4.47 o 
   3  -1  14      324.28      319.75     22.22 o 
   4  -1  14      112.72      134.35     16.11 o 
   5  -1  14      137.11      129.11     14.38 o 
  -6   0  14       67.10       57.04      9.83 o 
  -5   0  14       91.01       78.14     12.40 o 
  -4   0  14        3.96        9.95      4.44 o 
  -3   0  14      469.78      468.08     29.10 o 
  -2   0  14       55.67       65.10     11.75 o 
  -1   0  14      118.95      116.11     20.09 o 
   0   0  14       91.22       90.38     13.25 o 
   1   0  14      730.04      732.88     38.20 o 
   2   0  14      207.88      197.86     19.53 o 
   3   0  14      138.57      136.38     13.25 o 
   4   0  14      323.10      348.76     28.96 o 
   5   0  14       54.92       52.90      9.86 o 
  -5   1  14       46.31       39.78      8.32 o 
  -4   1  14       48.47       39.57     11.18 o 
  -3   1  14      209.55      225.30     25.95 o 
  -2   1  14      101.93      104.23     18.48 o 
  -1   1  14       96.76       98.58     13.93 o 
   0   1  14       14.94       15.03      6.97 o 
   1   1  14       31.30       31.83      8.09 o 
   2   1  14      238.40      271.36     32.54 o 
   3   1  14      790.12      724.89     32.46 o 
   4   1  14      643.15      617.20     32.74 o 
   5   1  14       16.00       11.19      6.24 o 
  -5   2  14       96.90       89.31     12.87 o 
  -4   2  14      228.39      223.31     16.98 o 
  -3   2  14      202.82      200.68     20.85 o 
  -2   2  14      103.46      118.07     18.03 o 
  -1   2  14      120.40      122.88     17.40 o 
   0   2  14      448.55      501.97     36.08 o 
   1   2  14       52.21       46.66      9.92 o 
   2   2  14      236.38      250.78     20.98 o 
   3   2  14       49.34       46.78     11.69 o 
   4   2  14       70.34       85.49     15.20 o 
   5   2  14        3.41        6.70      6.92 o 
  -5   3  14      105.16       96.23     15.72 o 
  -4   3  14      128.43      123.72     21.47 o 
  -3   3  14       54.07       76.29     14.57 o 
  -2   3  14      111.08      110.51     14.18 o 
  -1   3  14      195.09      191.12     18.94 o 
   0   3  14      561.80      524.42     38.95 o 
   1   3  14      285.62      282.87     22.87 o 
   2   3  14        5.68        5.47      3.73 o 
   3   3  14      129.92      139.08     25.80 o 
   4   3  14        0.50        3.28      7.64 o 
  -4   4  14       69.40       86.77     12.90 o 
  -3   4  14        0.66        3.75      4.14 o 
  -2   4  14      150.06      159.33     17.56 o 
  -1   4  14      233.59      210.85     21.54 o 
   0   4  14       44.93       39.76     12.27 o 
   1   4  14       72.93       79.94     14.50 o 
   2   4  14      112.56       86.14     14.81 o 
   3   4  14       24.89       20.59     10.18 o 
  -3   5  14       43.73       46.30     11.69 o 
  -2   5  14      135.61      122.06     18.08 o 
  -1   5  14       46.73       46.14     11.01 o 
   0   5  14       65.36       60.57     16.05 o 
   1   5  14       63.62       72.61     19.27 o 
   2   5  14        7.66        7.51      8.72 o 
  -1  -7  15      162.44      148.02     18.46 o 
   0  -7  15       40.02       39.23     12.48 o 
   1  -7  15      123.88      113.01     23.21 o 
  -3  -6  15      103.81      102.87     19.28 o 
  -2  -6  15       12.86       15.22      7.72 o 
  -1  -6  15       93.59      111.61     19.46 o 
   0  -6  15       16.80        8.43      4.74 o 
   1  -6  15       94.23      103.60     16.58 o 
   2  -6  15        5.48        6.13      4.16 o 
   3  -6  15       31.37       28.07      9.90 o 
  -4  -5  15      100.41       93.82     21.41 o 
  -3  -5  15      241.71      224.86     31.58 o 
  -2  -5  15       22.62       19.45      8.76 o 
  -1  -5  15        6.58        7.70      5.94 o 
   0  -5  15      555.92      547.41     43.34 o 
   1  -5  15      108.83      105.15     17.19 o 
   2  -5  15      556.88      530.28     40.64 o 
   3  -5  15       24.92       17.28      5.85 o 
   4  -5  15       63.25       54.79      9.65 o 
  -4  -4  15      104.20       80.24     19.46 o 
  -3  -4  15      119.49      111.86     20.95 o 
  -2  -4  15        0.65        4.69      6.81 o 
  -1  -4  15        0.74        5.55      5.79 o 
   0  -4  15      134.93      134.68     18.78 o 
   1  -4  15      221.04      214.09     22.09 o 
   2  -4  15       17.82       13.96      5.88 o 
   3  -4  15       10.15       10.56      5.20 o 
   4  -4  15        5.58        5.60      4.04 o 
  -5  -3  15       69.12       65.72     16.88 o 
  -4  -3  15      374.89      389.24     48.58 o 
  -3  -3  15        3.23        7.97      6.25 o 
  -2  -3  15        6.57        5.52      7.10 o 
  -1  -3  15       27.95       43.36     11.91 o 
   0  -3  15       92.99       85.98     16.79 o 
   1  -3  15      493.31      474.65     40.08 o 
   2  -3  15      191.24      191.32     13.06 o 
   3  -3  15       44.03       44.19      9.11 o 
   4  -3  15       75.06       77.94     11.97 o 
  -5  -2  15       79.10       84.91     13.63 o 
  -4  -2  15        7.97        1.61      5.53 o 
  -3  -2  15      117.22      104.57     21.20 o 
  -2  -2  15      193.56      202.97     19.51 o 
  -1  -2  15        1.33        2.76      7.59 o 
   0  -2  15      180.11      176.33     14.00 o 
   1  -2  15      264.21      273.21     19.53 o 
   2  -2  15       58.62       80.96     13.85 o 
   3  -2  15      178.98      151.74     13.53 o 
   4  -2  15      116.98      134.35     17.38 o 
   5  -2  15       77.72       80.45     12.08 o 
  -5  -1  15      130.06      122.64     17.83 o 
  -4  -1  15        2.97        3.21      3.99 o 
  -3  -1  15      536.29      523.31     47.28 o 
  -2  -1  15      134.11      137.66     14.98 o 
  -1  -1  15       14.47       14.69      5.29 o 
   0  -1  15      177.77      101.80     44.73 o 
   1  -1  15      197.19      211.65     14.10 o 
   2  -1  15      477.35      512.23     31.05 o 
   3  -1  15      483.09      477.53     27.72 o 
   4  -1  15      170.31      182.48     16.94 o 
   5  -1  15       67.30       69.35     10.76 o 
  -5   0  15       13.77       14.00      4.74 o 
  -4   0  15       17.43       10.89      5.37 o 
  -3   0  15      680.08      710.99     38.29 o 
  -2   0  15        1.34        2.91      5.51 o 
  -1   0  15       34.11       34.20      7.49 o 
   0   0  15        0.92        7.35      5.74 o 
   1   0  15        2.68        4.50      5.10 o 
   2   0  15      103.50      101.47     18.05 o 
   3   0  15        4.45        5.69      3.71 o 
   4   0  15       47.35       41.60      9.12 o 
  -5   1  15        2.25        8.25      4.67 o 
  -4   1  15       64.83       58.83     12.25 o 
  -3   1  15      600.17      609.59     32.13 o 
  -2   1  15       18.19       15.37      6.50 o 
  -1   1  15        9.14        9.55      4.58 o 
   0   1  15       12.27        9.94      5.26 o 
   1   1  15        6.29        6.04      5.48 o 
   2   1  15      376.10      384.91     28.19 o 
   3   1  15       37.07       32.39      6.95 o 
   4   1  15      256.01      273.50     24.77 o 
  -4   2  15      195.55      161.94     21.11 o 
  -3   2  15      232.57      236.61     21.08 o 
  -2   2  15      146.73      165.46     15.98 o 
  -1   2  15        1.21        3.04      4.57 o 
   0   2  15       20.02       16.75      5.93 o 
   1   2  15      177.29      162.46     20.22 o 
   2   2  15       16.97       20.08      6.13 o 
   3   2  15      257.45      245.67     27.11 o 
   4   2  15       17.55       19.61      7.55 o 
  -4   3  15      377.88      414.32     39.80 o 
  -3   3  15       62.04       49.48     11.70 o 
  -2   3  15       31.18       47.44     10.94 o 
  -1   3  15       27.38       32.30      9.70 o 
   0   3  15      101.45      112.23     19.47 o 
   1   3  15       93.85       87.50     18.16 o 
   2   3  15       64.75       65.78     15.05 o 
   3   3  15       40.46       36.65     11.57 o 
  -3   4  15      166.63      160.36     19.80 o 
  -2   4  15       24.70       18.67      7.10 o 
  -1   4  15      183.93      181.94     25.90 o 
   0   4  15      350.93      330.29     28.46 o 
   1   4  15      220.03      188.51     33.26 o 
   2   4  15       15.09       14.26      7.36 o 
  -1   5  15       63.85       73.72     18.76 o 
   0   5  15      145.56      130.87     31.17 o 
  -1  -6  16       98.63       87.58     16.19 o 
   0  -6  16       63.22       54.85     13.80 o 
   1  -6  16       94.06      118.27     21.31 o 
  -3  -5  16       20.05       16.03      8.17 o 
  -2  -5  16      168.14      159.79     24.64 o 
  -1  -5  16       59.95       50.89     11.84 o 
   0  -5  16       79.29       69.61     14.59 o 
   1  -5  16        9.27       12.75      7.22 o 
   2  -5  16       50.74       40.88     10.72 o 
  -3  -4  16       12.86       13.14      6.87 o 
  -2  -4  16       33.57       32.62     15.88 o 
  -1  -4  16       61.46       61.32     13.62 o 
   0  -4  16      130.91      133.25     20.82 o 
   1  -4  16       14.17       16.71      7.64 o 
   2  -4  16       33.97       32.21      8.97 o 
   3  -4  16      159.96      144.24     15.28 o 
  -4  -3  16      277.80      276.74     26.36 o 
  -3  -3  16      107.22      106.50     19.82 o 
  -2  -3  16      115.54      134.26     27.59 o 
  -1  -3  16      129.19      131.91     18.36 o 
   0  -3  16       81.95       88.80     17.43 o 
   1  -3  16      195.48      203.18     21.64 o 
   2  -3  16       60.99       65.80     14.47 o 
   3  -3  16       45.23       40.87      9.38 o 
   4  -3  16       92.72       87.65     13.75 o 
  -4  -2  16       69.90       61.98     15.86 o 
  -3  -2  16        5.73       11.42      9.13 o 
  -2  -2  16        0.71        4.09      5.11 o 
  -1  -2  16       81.38       96.03     17.66 o 
   0  -2  16      174.45      162.97     21.45 o 
   1  -2  16      421.94      436.91     39.83 o 
   2  -2  16      115.66      113.13     16.66 o 
   3  -2  16       58.51       50.08      8.77 o 
   4  -2  16      121.31      127.90     18.33 o 
  -4  -1  16       31.90       36.05     10.10 o 
  -3  -1  16      130.63      130.88     17.69 o 
  -2  -1  16       19.54       21.73      8.78 o 
  -1  -1  16       45.89       29.31     10.17 o 
   0  -1  16      276.01      317.43     39.49 o 
   1  -1  16        4.41        9.64      6.33 o 
   2  -1  16        1.15        4.97      4.15 o 
   3  -1  16       60.86       61.16     11.14 o 
   4  -1  16      144.58      168.38     16.88 o 
  -4   0  16       22.61       24.60      6.85 o 
  -3   0  16      396.55      412.74     42.01 o 
  -2   0  16        0.61        6.34      5.25 o 
  -1   0  16      121.66      130.56     14.58 o 
   0   0  16      158.00      169.62     24.15 o 
   1   0  16        0.66        2.96      4.93 o 
   2   0  16      560.30      553.66     34.27 o 
   3   0  16      469.28      487.81     24.28 o 
   4   0  16      486.32      587.27     42.34 o 
  -4   1  16      258.08      261.67     14.80 o 
  -3   1  16      197.15      182.32     26.89 o 
  -2   1  16       16.83        9.20      5.12 o 
  -1   1  16      142.52      131.54     17.29 o 
   0   1  16       22.27       13.86      6.01 o 
   1   1  16        0.95        3.95      5.20 o 
   2   1  16      308.48      323.21     28.33 o 
   3   1  16       99.60       94.94     14.62 o 
  -3   2  16       19.10       14.35      5.77 o 
  -2   2  16       25.02       16.29      6.05 o 
  -1   2  16        3.70       12.11      5.23 o 
   0   2  16       55.06       48.26     10.26 o 
   1   2  16       10.41       12.20      5.08 o 
   2   2  16      143.85      131.34     24.25 o 
   3   2  16      248.39      225.11     28.54 o 
  -2   3  16       54.29       39.54     10.32 o 
  -1   3  16        6.60        4.69      4.79 o 
   0   3  16        7.20       11.82      5.93 o 
   1   3  16       58.62       61.78     15.56 o 
   2   3  16       99.16      106.12     22.66 o 
   0   4  16       53.99       45.80     11.62 o 
  -1  -5  17        4.23        6.26      7.21 o 
   0  -5  17      157.41      146.27     25.35 o 
   1  -5  17       89.25       97.68     15.89 o 
  -2  -4  17      118.02      126.67     30.34 o 
  -1  -4  17       27.52       19.92      8.29 o 
   0  -4  17      129.00      128.71     19.99 o 
   1  -4  17       78.55       75.00     13.54 o 
   2  -4  17       16.92       10.77      6.00 o 
  -3  -3  17        0.55        6.72      6.61 o 
  -2  -3  17       15.33       15.34      8.03 o 
  -1  -3  17      358.58      372.01     36.78 o 
   0  -3  17      117.78      119.79     16.02 o 
   1  -3  17       55.61       46.68     10.34 o 
   2  -3  17       26.45       27.23      7.75 o 
  -3  -2  17        2.44        1.51      6.94 o 
  -2  -2  17      112.00      141.97     25.81 o 
  -1  -2  17      210.99      271.78     41.88 o 
   0  -2  17      117.33      120.26     19.28 o 
   1  -2  17       85.33       86.22     16.40 o 
   2  -2  17        5.66       12.35      6.42 o 
   3  -2  17       50.83       41.24     10.07 o 
  -3  -1  17        4.50        7.31      6.01 o 
  -2  -1  17       23.30       29.74      9.55 o 
  -1  -1  17       69.50       78.23     15.53 o 
   0  -1  17      226.87      201.96     27.07 o 
   1  -1  17      129.15      138.82     22.11 o 
   2  -1  17       49.69       57.75     11.75 o 
   3  -1  17        6.47        6.78      4.06 o 
  -3   0  17       93.59       83.47     18.71 o 
  -2   0  17        1.24        5.46      5.93 o 
  -1   0  17      171.53      167.70     22.68 o 
   0   0  17      381.22      332.17     26.37 o 
   1   0  17       48.90       43.13      9.70 o 
   2   0  17      185.71      190.50     22.19 o 
  -2   1  17       28.26       25.84      7.26 o 
  -1   1  17      117.57      122.66     15.27 o 
   0   1  17       38.40       25.71      7.26 o 
   1   1  17       75.22       79.37     14.13 o 
   2   1  17       51.06       53.73     11.29 o 
  -2   2  17       40.96       42.43     10.44 o 
  -1   2  17        1.90        2.21      3.99 o 
   0   2  17       63.26       59.54     13.55 o 
   1   2  17      183.05      179.12     24.86 o 
  -1  -2  18      126.20      107.09     19.95 o 
   0  -2  18      168.50      187.37     28.12 o 
   1  -2  18      122.83      115.97     19.38 o 
  -1  -1  18       65.45       78.53     25.73 o 
   0  -1  18      125.13      117.00     21.66 o 
   1  -1  18       32.52       38.41     11.53 o 
   0   0  18      304.81      313.70     46.48 o 
                                                 
